# Supplementary material for: Armillaria Root-Rot Pathogens: Species Boundaries and Global Distribution
Source: Pathogens. 2018 Oct 24;7(4):83. doi: 10.3390/pathogens7040083 (PMC6313743; doi:10.3390/pathogens7040083)
Supplement: Supplementary file 1 [file pathogens-07-00083-s001.zip]

Archive with 12 entries (10 files):
- pathogens-368392-supplementrary final/
- pathogens-368392-supplementrary final/Figure S1 Published trees v2.pdf
- pathogens-368392-supplementrary final/Table S1 Summary of genes and genomic regions used in Armillaria phylogenetics.docx
- pathogens-368392-supplementrary final/Table S2 All_sequences_from_pubs_20Sept2018.xlsx
- pathogens-368392-supplementrary final/Table S3 Additional tef-1 DNA sequences .docx
- pathogens-368392-supplementrary final/Table S4 Distribution of Armillaria species .docx
- pathogens-368392-supplementrary final/__MACOSX/
- pathogens-368392-supplementrary final/__MACOSX/._Figure S1 Published trees v2.pdf
- pathogens-368392-supplementrary final/__MACOSX/._Table S1 Summary of genes and genomic regions used in Armillaria phylogenetics.docx
- pathogens-368392-supplementrary final/__MACOSX/._Table S2 All_sequences_from_pubs_20Sept2018.xlsx
- pathogens-368392-supplementrary final/__MACOSX/._Table S3 Additional tef-1 DNA sequences .docx
- pathogens-368392-supplementrary final/__MACOSX/._Table S4 Distribution of Armillaria species .docx
