# Supplementary material for: Armillaria Root-Rot Pathogens: Species Boundaries and Global Distribution
Source: Pathogens. 2018 Oct 24;7(4):83. doi: 10.3390/pathogens7040083 (PMC6313743; doi:10.3390/pathogens7040083)
Supplement: Supplementary file 1 [file pathogens-07-00083-s001.zip › pathogens-368392-supplementrary final/Table S2 All_sequences_from_pubs_20Sept2018.xlsx]

## Sheet: All published papers
Taxon	Bionumber	Published number	All numbers	Biological species, Lineage, other designation	Herbarium ID	Identification method	Tester strain	Fungal source	Country	Geolocation (using Google Maps)	Location from paper	Host	IGS-1	ITS	tef-1a		B-tubulin	RPB2	LSU	Reference	Year	Notes
A. heimii	Arm00481	C4	173, C4, PHo 99-6	AFLP Group I		AFLP/ITS/IGS			Congo		n.a.	Manihot usitatissima	AY330630	AY333917	n.a.		n.a.	n.a.	n.a.	Perez-Sierra et al. (2004)	2004
A. heimii	Arm00480	G6	171, G6, PHe 99-8	AFLP Group I		AFLP/IGS			Gabon		n.a.	Hevea brasiliensis	AY330628	n.a.	n.a.		n.a.	n.a.	n.a.	Perez-Sierra et al. (2004)	2004
A. heimii	Arm00478	K24	169, K24, PHe 99-1	AFLP Group II		AFLP/IGS			Kenya		n.a.	Pinus patula	AY330626	n.a.	n.a.		n.a.	n.a.	n.a.	Perez-Sierra et al. (2004)	2004
A. heimii	Arm00479	K59	170, K59, PHe 99-2	AFLP Group II		ITS/IGS			Kenya		n.a.	Vitex kenyensis	AY330627	AY333916	n.a.		n.a.	n.a.	n.a.	Perez-Sierra et al. (2004)	2004
A. heimii	Arm00482	Mhe_99_2_1	174, MHe 99-2-1	AFLP Group II		AFLP/ITS/IGS			Kenya		n.a.	Vitex kenyensis	AY330629	AY333918	n.a.		n.a.	n.a.	n.a.	Perez-Sierra et al. (2004)	2004
A. heimii	Arm00483	MHe_9_2_8	175, MHe 99-2-8	AFLP Group II		IGS			Kenya		n.a.	Vitex kenyensis	AY330631	n.a.	n.a.		n.a.	n.a.	n.a.	Perez-Sierra et al. (2004)	2004
A. heimii	Arm00477	U1	167, U1 , PHo 87-45	AFLP Group I		AFLP/ITS			Uganda		n.a.	Camellia sinensis	n.a.	AY333914	n.a.		n.a.	n.a.	n.a.	Perez-Sierra et al. (2004)	2004
Armillaria altimontana	Arm00360	D83	D83	NABS X		mating tests, sequencing		diploid culture	USA	Deception Creek, Kootenai County, Idaho	Deception Creek Experimental Forest, Kootenai County, Idaho	Unknown log	n.a.	n.a.	JN944610		n.a.	n.a.	n.a.	Brazee et al. (2012)	2012
Armillaria altimontana	Arm00361	D84	D84	NABS X		mating tests, sequencing		diploid culture	USA	Deception Creek, Kootenai County, Idaho	Deception Creek Experimental Forest, Kootenai County, Idaho		n.a.	n.a.	JN944609		n.a.	n.a.	n.a.	Brazee et al. (2012)	2012
Armillaria altimontana	Arm00362	Mac4	Mac4	NABS X		mating tests, sequencing		diploid culture	USA	Clearwater National Forest, Clearwater County, Idaho	Clearwater National Forest, Clearwater County, Idaho	Abies grandis	n.a.	n.a.	JN944608		n.a.	n.a.	n.a.	Brazee et al. (2012)	2012
Armillaria altimontana	Arm00363	Mac6	Mac6	NABS X		mating tests, sequencing		diploid culture	USA	Clearwater National Forest, Clearwater County, Idaho	Clearwater National Forest, Clearwater County, Idaho	Alnus sp.	n.a.	n.a.	JN944607		n.a.	n.a.	n.a.	Brazee et al. (2012)	2012
Armillaria altimontana	Arm00358	C2	C2	NABS X				diploid isolate	USA	Idaho	Idaho, USA		JX459570	n.a.	n.a.		n.a.	n.a.	n.a.	Keča et al. (2015)	2014
Armillaria altimontana	Arm00357	837	837	NABS X		mating tests, sequencing		basidiome	USA	Idaho	Idaho, USA		JX459568, AY509179	AY213575, AY213576	JF313120		n.a.	n.a.	n.a.	Kim et al. (2006), Ross-Davis et al. (2012), Keča et al. 2014	2006, 2014	2 copies of ITS
Armillaria altimontana	Arm00359	D82	D82	NABS X				diploid isolate	USA	Idaho	Deception Creek Experimental Forest, Kootenai County, Idaho,		JX459569, AY509180	AY213577, AY213578	JN944611, JF313118		n.a.	n.a.	n.a.	Kim et al. (2006), Ross-Davis et al. (2012), Keča et al. 2014 TEF: Brazee et al. 2012	2006, 2014	2 copies of ITS
Armillaria altimontana	Arm00680	NC411	NC411						USA	Idaho	Idaho	Abies grandis	n.a.	n.a.	KX151951		n.a.	n.a.	n.a.	Klopfenstein et al. (2017)	2017
Armillaria altimontana	Arm00681	OEC5	OEC5						USA	Oregon	Oregon	Abies sp.	n.a.	n.a.	KX151952		n.a.	n.a.	n.a.	Klopfenstein et al. (2017)	2017
Armillaria altimontana	Arm00682	OEC118	OEC118						USA	Oregon	Oregon	Pinus ponderosa	n.a.	n.a.	KX151953		n.a.	n.a.	n.a.	Klopfenstein et al. (2017)	2017
Armillaria altimontana [Holotype POR100]	Arm00364	POR100	MycoBank MB 563757, POR100	NABS X	MycoBank MB 563757	morphology, mating tests, sequencing		basidiome	USA	Idaho	Poirier Creek, Bonner County, Idaho		AY509181	AY213579, AY213580	JN944606, JF313117		n.a.	n.a.	n.a.	Kim et al. (2006), TEF: Brazee et al. (2012), Ross-Davis et al. (2012)	2006	2 copies of ITS
Armillaria aotearoa	Arm00294	CMW4993	CMW4993, 4698/9					single-spore culture	New Zealand	Taupo, Tongariro National Park	Taupo, Tongariro National Park		n.a.	AF329933	n.a.		n.a.	n.a.	n.a.	Coetzee et al. (2001)	2001
Armillaria aotearoa	Arm00295	NZFS 171	NZFS 171					multiple spore culture	New Zealand	Taupo, Tongariro National Park	Taupo, Tongariro National Park		n.a.	KR063257	n.a.		n.a.	n.a.	n.a.	Hood and Ramsfield (2016)	2016
Armillaria aotearoa	Arm00297	NZFS 2411	NZFS 2411					single-spore culture	New Zealand	Taupo	Taupo, southern end Whirinaki Track		n.a.	KR063258	n.a.		n.a.	n.a.	n.a.	Hood and Ramsfield (2016)	2016
Armillaria aotearoa	Arm00298	NZFS 2418	NZFS 2418					multiple spore culture	New Zealand	Taupo	Taupo, southern end Whirinaki Track		n.a.	KR063259	n.a.		n.a.	n.a.	n.a.	Hood and Ramsfield (2016)	2016
Armillaria aotearoa	Arm00299	NZFS 2421	NZFS 2421					single-spore culture	New Zealand	Taupo	Taupo, southern end Whirinaki Track		n.a.	KR063260	n.a.		n.a.	n.a.	n.a.	Hood and Ramsfield (2016)	2016
Armillaria aotearoa	Arm00300	NZFS 2425	NZFS 2425					single-spore culture	New Zealand	Taupo, Te Iringa Track, Kaimanawa Range	Taupo, Te Iringa Track, northern Kaimanawa Range	Nothofagus sp.	n.a.	KR063261	n.a.		n.a.	n.a.	n.a.	Hood and Ramsfield (2016)	2016
Armillaria aotearoa	Arm00301	NZFS 2426	NZFS 2426					single-spore culture	New Zealand	Taupo, Te Iringa Track, Kaimanawa Range	Taupo, Te Iringa Track, northern Kaimanawa Range	Nothofagus sp.	n.a.	KR063262	n.a.		n.a.	n.a.	n.a.	Hood and Ramsfield (2016)	2016
Armillaria aotearoa	Arm00302	NZFS 2432	NZFS 2432					single-spore culture	New Zealand	Taupo, Te Iringa Track, Kaimanawa Range	Taupo, Te Iringa Track, northern Kaimanawa Range	Nothofagus sp	n.a.	KR063263	n.a.		n.a.	n.a.	n.a.	Hood and Ramsfield (2016)	2016
Armillaria aotearoa	Arm00303	CMW5597	NZFS 4055, CMW5597, A35.4					single-spore culture	New Zealand	Taupo, Whirinaki Track	Taupo, Whirinaki Track		n.a.	AF329931	DQ435644		n.a.	n.a.	n.a.	ITS: Coetzee et al. (2001), TEF: Maphosa et al. (2006)	2001, 2006
Armillaria aotearoa	Arm00296	CMW4994	NZFS 2221, CMW4994, 4698/10					single-spore culture	New Zealand	Taupo, Tongariro National Park	Taupo, Tongariro National Park		n.a.	AF329932	DQ435643		n.a.	n.a.	FJ875697	ITS: Coetzee et al. (2001), TEF: Maphosa et al. (2006), LSU: Coetzee et al. (2011)	2001, 2006
Armillaria Bhutanese Group 2 (gallica group)	Arm00467	CMW8095	CMW8095, Cha1	Bhutanese RFLP group 2		Sequencing, mating		root samples	Bhutan	Thimphu, Yusipang	Changaphug	Abies densa	AY624358	AY554330	n.a.		n.a.	n.a.	n.a.	Coetzee et al. (2005)	2005	Addtitional cloned sequences: AY624358, AY624359
Armillaria Bhutanese Group 2 (gallica group)	Arm00468	CMW8096	CMW8096, Cha2	Bhutanese RFLP group 2		Sequencing, mating		root samples	Bhutan	Thimphu, Yusipang	Changaphug	Abies densa	n.a.	AY554331	n.a.		n.a.	n.a.	n.a.	Coetzee et al. (2005)	2005
Armillaria Bhutanese Group 2 (gallica group)	Arm00469	CMW10583	CMW10583, Phob2	Bhutanese RFLP group 2		Sequencing, mating		root samples	Bhutan	Jigme Singye Wangchuck National Park	Phobjikha valley	Tsuga dumosa	AY624360	AY554328	n.a.		n.a.	n.a.	n.a.	Coetzee et al. (2005)	2005	Addtitional cloned sequences: AY624360, AY624361, AY624362
Armillaria Bhutanese Group 2 (gallica group)	Arm00470	CMW10578	CMW10578, Phob6	Bhutanese RFLP group 2		Sequencing, mating		root samples	Bhutan	Jigme Singye Wangchuck National Park	Phobjikha valley	Picea spinulosa	AY624363	n.a.	n.a.		n.a.	n.a.	n.a.	Coetzee et al. (2005)	2005	Addtitional cloned sequences: AY624363, AY624364
Armillaria Bhutanese Group 2 (gallica group)	Arm00472	CMW10582	CMW10582, Chim2	Bhutanese RFLP group 2		Sequencing, mating		root samples	Bhutan	Thimphu, Chimithankha	Chimithankha	Tsuga dumosa	AY624356	n.a.	n.a.		n.a.	n.a.	n.a.	Coetzee et al. (2005)	2005	Addtitional cloned sequences: AY624356, AY624357
Armillaria Bhutanese Group 2 (gallica group)	Arm00471	CMW10581	CMW10581, Phob9	Bhutanese RFLP group 2		Sequencing, mating		root samples	Bhutan	Jigme Singye Wangchuck National Park	Phobjikha valley	Picea spinulosa	AY624365	AY554329	FJ875699		n.a.	n.a.	DQ338548	Coetzee et al. (2005), ITS and LSU: Coetzee et al. (2011)	2005	Addtitional cloned sequences: AY624365, AY624366
Armillaria borealis	Arm00038	CMW31075	CMW31075, KK: 0124/1					single spore culture	Belarus	Braslav	Braslavsk		KM205305	n.a.	KM205252		n.a.	n.a.	n.a.	Coetzee et al. (2015)	2015
Armillaria borealis	Arm00617	KK-01-101/1	KK-01-101/1						Belarus	Grodno Region	Grodno Region		n.a.	n.a.	KX151887		n.a.	n.a.	n.a.	Klopfenstein et al. (2017)	2017
Armillaria borealis	Arm00045	CMW31072	CMW31072, KK: 3348/5, Qin: 01015	CBS M				single spore culture	China	Hubei	Hubei, Shennongjia Mountain	Betula albo-sinensis	KM205304	n.a.	KM205251		n.a.	n.a.	n.a.	Coetzee et al. (2015)	2015	Biological species according to Qin et al. (2007: Mycologia 99: 420-411)
Armillaria borealis	Arm00046	CMW31077	CMW31077, KK: 3354/1, Qin: 01013	CBS M				single spore culture	China	Hubei	Hubei, Shennongjia Mountain	Fagus sp.	KM205306	n.a.	KM205253		n.a.	n.a.	n.a.	Coetzee et al. (2015)	2015	Biological species according to Qin et al. (2007: Mycologia 99: 420-411)
Armillaria borealis	Arm00047	Gt571	HKAS 76263, Gt571	/	HKAS 76263			basidiome	China	Muli	Muli, SC		n.a.	KT822294	KT822426		KT822193	n.a.	n.a.	Guo et al. (2016)	2016
Armillaria borealis	Arm00048	Li1254	HKAS 56108, Li1254	/	HKAS 56108			basidiome	China	Xiangshan	Xiangshan, YN		n.a.	KT822293	KT822425		n.a.	n.a.	n.a.	Guo et al. (2016)	2016
Armillaria borealis	Arm00616	KK-03-354/1	KK-03-354/1						China	Hubei	Hubei	Fagus sp.	n.a.	n.a.	KX151886		n.a.	n.a.	n.a.	Klopfenstein et al. (2017)	2017
Armillaria borealis	Arm00621	KK-03-347/6	KK-03-347/6						China	Hubei	Hubei	Fagus sp.	n.a.	n.a.	KX151891		n.a.	n.a.	n.a.	Klopfenstein et al. (2017)	2017
Armillaria borealis	Arm00171	MUAF 501	BRNM 699842, MUAF 501		BRNM 699842			strain from basidiome	Czech Republic	Ceskomoravská vrchovina	Ceskomoravská vrchovina (Czech-Moravian Highlands), Ransko		EU257708	EU257713	EU251402		n.a.	n.a.	n.a.	Antonin et al. (2009)	2009
Armillaria borealis	Arm00186	97061/18	HKAS 86616, 97061/18	Armillaria borealis	HKAS 86616		yes	single-spore culture	Finland	Helsinki	Helsinki		n.a.	KT822291	KT822427		KT822214	n.a.	n.a.	Guo et al. (2016)	2016
Armillaria borealis	Arm00620	KK-91-069/5	KK-91-069/5						Finland	Uusimaa	Uusimaa		n.a.	n.a.	KX151890		n.a.	n.a.	n.a.	Klopfenstein et al. (2017)	2017
Armillaria borealis	Arm00576	CMW3172	CBS122211, CMW3172, B370		CBS122211				Finland	Vantaa	Vantaa		n.a.	n.a.	DQ435623		n.a.	n.a.	DQ338540	Maphosa et al. (2006), LSU: Coetzee et al. (2011)	2006
Armillaria borealis	Arm00187	A1	A1					single-spore culture	Finland		unknown		JN657440	JN657467	JN657494		n.a.	n.a.	n.a.	Tsykun et al. (2013)	2013
Armillaria borealis	Arm00188	A2	A2					single-spore culture	Finland		unknown		HQ232279	HQ232287	HQ285901		n.a.	n.a.	n.a.	Tsykun et al. (2013)	2013
Armillaria borealis	Arm00561	B1	B1			Mating, morphology			France	Finland	Finland	Larix sibirica	n.a.	U54808	n.a.		n.a.	n.a.	n.a.	Chillali et al. (1998)	1998
Armillaria borealis	Arm00562	B2	B2			Mating, morphology			France	Northern France	Northern France	Betula verrucosa	n.a.	U54809	n.a.		n.a.	n.a.	n.a.	Chillali et al. (1998)	1998
Armillaria borealis	Arm00619	G18	G18						France				n.a.	n.a.	KX151889		n.a.	n.a.	n.a.	Klopfenstein et al. (2017)	2017
Armillaria borealis	Arm00577	CMW3182	CBS122212, CMW3182, B373		CBS122212				Germany	Munich	Munich	Conifer forest	n.a.	n.a.	DQ435624		n.a.	n.a.	n.a.	Maphosa et al. (2006)	2006
Armillaria borealis	Arm00209	A5	A5					single-spore culture	Germany		unknown		JN657441	JN657468	JN657495		n.a.	n.a.	n.a.	Tsykun et al. (2013)	2013
Armillaria borealis	Arm00317	2001_4/ 6	2001-4/ 6			Mating test, RFLP, sequencing		bark with mycelial fan	Norway	Aust-Agder: Tvedestrand	Aust-Agder: Tvedestrand	Picea abies	GQ847520	n.a.	n.a.		n.a.	n.a.	n.a.	Keča and Solheim (2011)	2011
Armillaria borealis	Arm00318	1990_25 /16	1990-25 /16			Mating test, RFLP, sequencing		rhizimorphs on bark	Norway	Buskerud: Røyken	Buskerud: Røyken	Picea abies	GQ847523	n.a.	n.a.		n.a.	n.a.	n.a.	Keča and Solheim (2011)	2011
Armillaria borealis	Arm00319	1991_347/ 6/2	1991-347/ 6/2			Mating test, RFLP, sequencing		mycelial mats	Norway	Aust-Agder: Iveland	Aust-Agder: Iveland	Pinus sylvestris	GQ847518	n.a.	n.a.		n.a.	n.a.	n.a.	Keča and Solheim (2011)	2011
Armillaria borealis	Arm00320	1991_612 /7	1991-612 /7			Mating test, RFLP, sequencing		rhizomorphs	Norway	Buskerud: Røyken	Buskerud: Røyken	Picea abies	GQ847516	n.a.	n.a.		n.a.	n.a.	n.a.	Keča and Solheim (2011)	2011
Armillaria borealis	Arm00321	1999_20/5	1999-20/5			Mating test, RFLP, sequencing		wood	Norway	Aust-Agder: Arendal	Aust-Agder: Arendal	Picea abies	GQ847521	n.a.	n.a.		n.a.	n.a.	n.a.	Keča and Solheim (2011)	2011
Armillaria borealis	Arm00322	1999_30/8	1999-30/8			Mating test, RFLP, sequencing		rhizomorphs	Norway	Aust-Agder: Arendal	Aust-Agder: Arendal	Picea abies	GQ847522	n.a.	n.a.		n.a.	n.a.	n.a.	Keča and Solheim (2011)	2011
Armillaria borealis	Arm00323	2001_5/5 /1	2001-5/5 /1			Mating test, RFLP, sequencing		bark with mycelial fan	Norway	Aust-Agder: Tvedestrand	Aust-Agder: Tvedestrand	Picea abies	GQ847519	n.a.	n.a.		n.a.	n.a.	n.a.	Keča and Solheim (2011)	2011
Armillaria borealis	Arm00324	2002_156/3	2002-156/3			Mating test, RFLP, sequencing		wood	Norway	Nordland: Saltdal	Nordland: Saltdal	Picea abies	GQ847517	n.a.	n.a.		n.a.	n.a.	n.a.	Keča and Solheim (2011)	2011
Armillaria borealis	Arm00325	2004_276/1	2004-276/1			Mating test, RFLP, sequencing		wood	Norway	Nord-Trøndelag: Levanger	Nord-Trøndelag:Levanger	Picea abies	GQ847515	n.a.	n.a.		n.a.	n.a.	n.a.	Keča and Solheim (2011)	2011
Armillaria borealis	Arm00618	KK-06-183/1	KK-06-183/1						Russia	Central Federal District	Central Federal District		n.a.	n.a.	KX151888		n.a.	n.a.	n.a.	Klopfenstein et al. (2017)	2017
Armillaria borealis	Arm00335	A618	A618					rhizomorph	Switzerland		unknown		JN657442	JN657469	JN657496		n.a.	n.a.	n.a.	Tsykun et al. (2013)	2013
Armillaria borealis	Arm00336	A722	A722					rhizomorph	Switzerland		unknown		JN657443	JN657470	JN657497		n.a.	n.a.	n.a.	Tsykun et al. (2013)	2013
Armillaria calvescens	Arm00365	Ac154	Ac154			Haploid pairing			USA	Ontario	Ontario	Acer saccharum	n.a.	n.a.	JF895834		n.a.	JF895866	JF895898	Brazee et al. (2011)	2011
Armillaria calvescens	Arm00366	Ac98	Ac98			Haploid pairing			USA	Ontario	Ontario	Acer saccharum	n.a.	n.a.	JF895833		n.a.	JF895865	JF895897	Brazee et al. (2011)	2011
Armillaria calvescens	Arm00369	G2_4	G2-4			PCR-RFLP			USA	Massachusetts	Massachusetts	Acer rubrum	n.a.	n.a.	JF895827		n.a.	JF895859	JF895891	Brazee et al. (2011)	2011
Armillaria calvescens	Arm00370	G4_4	G4-4			PCR-RFLP			USA	Massachusetts	Massachusetts	Acer saccharum	n.a.	n.a.	JF895828		n.a.	JF895860	JF895892	Brazee et al. (2011)	2011
Armillaria calvescens	Arm00371	M2_6	M2-6			PCR-RFLP			USA	Massachusetts	Massachusetts	Acer saccharum	n.a.	n.a.	JF895826		n.a.	JF895858	JF895890	Brazee et al. (2011)	2011
Armillaria calvescens	Arm00372	P2_1	P2-1			PCR-RFLP			USA	Massachusetts	Massachusetts	Acer saccharum	n.a.	n.a.	JF895829		n.a.	JF895861	JF895893	Brazee et al. (2011)	2011
Armillaria calvescens	Arm00373	P3_8	P3-8			PCR-RFLP			USA	Massachusetts	Massachusetts	Acer saccharum	n.a.	n.a.	JF895830		n.a.	JF895862	JF895894	Brazee et al. (2011)	2011
Armillaria calvescens	Arm00377	TO2_12	TO2-12			PCR-RFLP			USA	Massachusetts	Massachusetts	Fagus grandifolia	n.a.	n.a.	JF895831		n.a.	JF895863	JF895895	Brazee et al. (2011)	2011
Armillaria calvescens	Arm00378	TO3_9	TO3-9			PCR-RFLP			USA	Massachusetts	Massachusetts	Fraxinus american	n.a.	n.a.	JF895832		n.a.	JF895864	JF895896	Brazee et al. (2011)	2011
Armillaria calvescens	Arm00367	CMW31078	CMW31078, KK: 3437/1, Qin: B621					single-spore culture	USA	New York State, Ampersand Mtn.	New York State, Ampersand Mtn.	Acer saccharum	KM205307	n.a.	KM205254		n.a.	n.a.	n.a.	Coetzee et al. (2015)	2015
Armillaria calvescens	Arm00368	CMW31079	CMW31079, KK: 3438/1, Qin: B622					single-spore culture	USA	New York State, Ampersand Mtn.	New York State, Ampersand Mtn.	Acer saccharum	KM205308	n.a.	KM205255		n.a.	n.a.	n.a.	Coetzee et al. (2015)	2015
Armillaria calvescens	Arm00374	ST17	ST17, PR-3	NABS III		mating tests		basidiome	USA	Michigan	Michigan	Acer saccharum	AY509164	AY213560, AY213561	JF313130, JF895836		n.a.	JF895868	JF895900	Kim et al. (2006), TEF: Ross-Davis et al. (2012), Brazee et al. (2011), RPB2 and LSU: Brazee et al. (2011)	2006	2 copies of ITS
Armillaria calvescens	Arm00375	ST18	ST18, FFC-7	NABS III		mating tests		basidiome	USA	Michigan	Michigan	Hardwood	AY509165, AY509166	AY213562	JF313129, JF895837		n.a.	JF895869	JF895901	Kim et al. (2006), TEF: Ross-Davis et al. (2012), Brazee et al. (2011), RPB2 and LSU: Brazee et al. (2011)	2006	2 copies of IGS-1
Armillaria calvescens	Arm00376	ST3	ST3, JB56A	NABS III		mating tests		basidiome	USA	Quebec	Quebec	Acer saccharum	AY509163	AY213559	JF313138, JF895835		n.a.	JF895867	JF895899	Kim et al. (2006), TEF: Ross-Davis et al. (2012), Brazee et al. (2011), RPB2 and LSU: Brazee et al. (2011)	2006
Armillaria cepistipes	Arm00039	M110	M110, SP82-14	NABS XI				basidiome	Canada	British Columbia	British Columbia		AY509182	AY213581	JF313121		n.a.	n.a.	n.a.	Kim et al. (2006), TEF: Ross-Davis et al. (2012)	2006
Armillaria cepistipes	Arm00040	S20	S20, SP83-07	NABS XI				basidiome	Canada	British Columbia	British Columbia		AY509183	AY213582	JF313116		n.a.	n.a.	n.a.	Kim et al. (2006), TEF: Ross-Davis et al. (2012)	2006
Armillaria cepistipes	Arm00578	CMW6909	CBS122230, CMW6909, 33/82144		CBS122230				Canada	Britsh Columbia	Britsh Columbia		n.a.	n.a.	DQ435630		n.a.	n.a.	DQ338563	Maphosa et al. (2006), LSU: Coetzee et al. (2011)	2006
Armillaria cepistipes	Arm00049	01108/1	HKAS 86583, 01108/1	CBS F	HKAS 86583			single spore	China	Xinlin	Xinlin, HLJ		n.a.	KT822290	KT822417		KT822181	n.a.	n.a.	Guo et al. (2016)	2016
Armillaria cepistipes	Arm00050	96059/86	HKAS 86584, 96059/86	CBS F	HKAS 86584			single spore	China	Liaoning Province, Laotuding	Laotuding, LN		n.a.	KT822278	KT822419		KT822178	n.a.	n.a.	Guo et al. (2016)	2016
Armillaria cepistipes	Arm00051	96060/21	HKAS 86585, 96060/21	CBS F	HKAS 86585			single spore	China	Liaoning Province, Laotuding	Laotuding, LN		n.a.	KT822283	KT822420		KT822180	n.a.	n.a.	Guo et al. (2016)	2016
Armillaria cepistipes	Arm00052	99101/7	HKAS 86587, 99101/7	CBS F	HKAS 86587			single spore	China	Yichun	Yichun, HLJ		n.a.	KT822287	KT822418		KT822182	n.a.	n.a.	Guo et al. (2016)	2016
Armillaria cepistipes	Arm00053	SN2	HKAS 86542, SN2	/	HKAS 86542			commercial strain	China	Yiliang	Yiliang, YN		n.a.	KT822303	KT822421		KT822179	n.a.	n.a.	Guo et al. (2016)	2016
Armillaria cepistipes	Arm00172	MUAF 516	BRNM 706814, MUAF 516		BRNM 706814			strain from basidiome	Czech Republic	Vsetinske vrchy	Vsetinske vrchy, Kutaný		EU257709	EU257715	EU251395		n.a.	n.a.	n.a.	Antonin et al. (2009)	2009
Armillaria cepistipes	Arm00173	MUAF 586	BRNM 706829, MUAF 586		BRNM 706829			strain from basidiome	Czech Republic	Zelezne hory	Zelezne hory, Velký Polom		n.a.	EU257719	EU251392		n.a.	n.a.	n.a.	Antonin et al. (2009)	2009
Armillaria cepistipes	Arm00174	MUAF 592	BRNM 706836, MUAF 592		BRNM 706836			strain from basidiome	Czech Republic	Lomnice	Lomnice near Tisnov, Nový Svet		n.a.	n.a.	EU251394		n.a.	n.a.	n.a.	Antonin et al. (2009)	2009
Armillaria cepistipes	Arm00175	MUAF 613	BRNM 706818, MUAF 613		BRNM 706818			strain from basidiome	Czech Republic	Brno	Brno, Sobesice ponds		n.a.	n.a.	EU251393		n.a.	n.a.	n.a.	Antonin et al. (2009)	2009
Armillaria cepistipes	Arm00192	CMW31082	CMW31082, KK: 9908/2					single-spore culture	Finland	Helsinki	Helsinki		KM205310	n.a.	KM205258		n.a.	n.a.	n.a.	Coetzee et al. (2015)	2015
Armillaria cepistipes	Arm00662	G3 (KB2)	G3 (KB2)						Finland	Pirkanmaa	Pirkanmaa	Alnus sp.	n.a.	n.a.	KX151933		n.a.	n.a.	n.a.	Klopfenstein et al. (2017)	2017
Armillaria cepistipes	Arm00663	G4 (KB3)	G4 (KB3)						Finland	Uusimaa	Uusimaa	Acer pseudoplatanus	n.a.	n.a.	KX151934		n.a.	n.a.	n.a.	Klopfenstein et al. (2017)	2017
Armillaria cepistipes	Arm00193	EB3	EB3 (1997-529)					single-spore culture	Finland	Finland	Finland		JF288731, KJ414317	n.a.	JF746912 KJ414320		n.a.	n.a.	n.a.	Mulholland et al. (2012), Keča et al. (2015)	2014
Armillaria cepistipes	Arm00191	B3	B3				yes	single-spore culture	Finland		unknown		JN657418	JN657445	JN657472		n.a.	n.a.	n.a.	Tsykun et al. (2013)	2013
Armillaria cepistipes	Arm00190	B2	B2				yes	single-spore culture	Finland		Finland		HQ232280, KJ414316	n.a.	HQ285902, KJ414319		n.a.	n.a.	n.a.	Tsykun et al. (2013), Keča et al. (2015)	2014
Armillaria cepistipes	Arm00566	C1	C1			Mating, morphology			France	Central France	Central France	Tilia platyphyllos	n.a.	U54810	n.a.		n.a.	n.a.	n.a.	Chillali et al. (1998)	1998
Armillaria cepistipes	Arm00567	C2	C2			Mating, morphology			France	Central France	Central France	Picea abies	n.a.	U54811	n.a.		n.a.	n.a.	n.a.	Chillali et al. (1998)	1998
Armillaria cepistipes	Arm00215	CMW31083	CMW31083, KK: 3160/2					single-spore culture	Italy	Trentino, Vigo di Ton	Trentino, Vigo di Ton	Abies alba	KM205311	n.a.	KM205258		n.a.	n.a.	n.a.	Coetzee et al. (2015)	2015
Armillaria cepistipes	Arm00214	B5	B5 (1997-531)				yes	single-spore culture	Italy		Italy		JN657419, KJ414318	JN657446	JN657473 KJ414321		n.a.	n.a.	n.a.	Tsykun et al. (2013), Keča et al. (2015)	2014
Armillaria cepistipes	Arm00221	90_10_12	90-10-12					single-spore culture	Japan	Niigata	Niigata		AB510818	AB510862	AB510790		n.a.	n.a.	n.a.	Hasegawa et al. (2010)	2010
Armillaria cepistipes	Arm00222	2000_07_04	2000-07-04					single-spore culture	Japan	Aomori	Aomori		AB510825	AB510870	AB510788		n.a.	n.a.	n.a.	Hasegawa et al. (2010)	2010
Armillaria cepistipes	Arm00223	2000_08_14	2000-08-14					single-spore culture	Japan	Aomori	Aomori		AB510829	AB510875	AB510794		n.a.	n.a.	n.a.	Hasegawa et al. (2010)	2010
Armillaria cepistipes	Arm00224	04_16_1	TFM26966, 04-16-1		TFM26966			single-spore culture	Japan	Hokkaido	Hokkaido		AB510831	AB510877	AB510795		n.a.	n.a.	n.a.	Hasegawa et al. (2010)	2010
Armillaria cepistipes	Arm00225	94_33_01	FFPRI420864, WD2591, 94-33-01		FFPRI420864, WD2591			single-spore culture	Japan	Yamagata	Yamagata		AB510822	AB510866	AB510789		n.a.	n.a.	n.a.	Hasegawa et al. (2010)	2010
Armillaria cepistipes	Arm00226	94_39_04	FFPRI420863, WD2590, TFM27101, 94-39-04		FFPRI420863, WD2590, TFM27101			single-spore culture	Japan	Yamagata	Yamagata		AB510809	AB510853	AB510786		n.a.	n.a.	n.a.	Hasegawa et al. (2010)	2010
Armillaria cepistipes	Arm00227	94_46_01	94-46-01					single-spore culture	Japan	Fukushima	Fukushima		AB510849	AB510898	AB510793		n.a.	n.a.	n.a.	Hasegawa et al. (2010)	2010
Armillaria cepistipes	Arm00228	96_19_1	96-19-1					single-spore culture	Japan	Hokkaido	Hokkaido		n.a.	AB510882	AB510791		n.a.	n.a.	n.a.	Hasegawa et al. (2010)	2010
Armillaria cepistipes	Arm00229	ND1	TMIC 30968, ND1		TMIC 30968			single-spore culture	Japan	Aomori	Aomori		AB510837	AB510885	AB510792		n.a.	n.a.	n.a.	Hasegawa et al. (2010)	2010
Armillaria cepistipes	Arm00230	ND11	TMIC 31069, ND11		TMIC 31069			single-spore culture	Japan	Aomori	Aomori		n.a.	AB510869	AB510787		n.a.	n.a.	n.a.	Hasegawa et al. (2010)	2010
Armillaria cepistipes	Arm00559	F306	F306						Japan	Misugi, Mie	Misugi, Mie	Galeola septentrionalis	D89919	n.a.	n.a.		n.a.	n.a.	n.a.	Terashima et al. (1998)	1998
Armillaria cepistipes	Arm00326	1977_78/4	1977-78/4			Mating test, RFLP, sequencing		fruitbodies on roots	Norway	Akershus: Ås	Akershus: Ås	Betula	GQ847525	n.a.	n.a.		n.a.	n.a.	n.a.	Keča and Solheim (2011)	2011
Armillaria cepistipes	Arm00327	1988_456/3 /1	1988-456/3 /1			Mating test, RFLP, sequencing		rhizomorphs	Norway	Buskerud: Røyken	Buskerud: Røyken	Picea abies	GQ847526	n.a.	n.a.		n.a.	n.a.	n.a.	Keča and Solheim (2011)	2011
Armillaria cepistipes	Arm00328	1991_614/3	1991-614/3			Mating test, RFLP, sequencing		rhizomorphs	Norway	Buskerud: Røyken	Buskerud: Røyken	Picea abies	GQ847527	n.a.	n.a.		n.a.	n.a.	n.a.	Keča and Solheim (2011)	2011
Armillaria cepistipes	Arm00329	1991_807/1	1991-807/1			Mating test, RFLP, sequencing		wood	Norway	Buskerud: Lier	Buskerud: Lier	Ulmus glabra	GQ847524	n.a.	n.a.		n.a.	n.a.	n.a.	Keča and Solheim (2011)	2011
Armillaria cepistipes	Arm00660	1990-25/16	1990-25/16						Norway			Picea abies	n.a.	n.a.	KX151931		n.a.	n.a.	n.a.	Klopfenstein et al. (2017)	2017
Armillaria cepistipes	Arm00661	1988-456/3/1	1988-456/3/1						Norway			Picea abies	n.a.	n.a.	KX151932		n.a.	n.a.	n.a.	Klopfenstein et al. (2017)	2017
Armillaria cepistipes	Arm00484	10_StrStP	10, Str StP			PCR-RFLP, sequencing		rhizomorph	Serbia	Stara Planina	Stara Planina	Pinus strobus	DQ115581	n.a.	n.a.		n.a.	n.a.	n.a.	Keča et al. (2006)	2006
Armillaria cepistipes	Arm00486	28 Spr I Goc	28, Spr I Goc			PCR-RFLP, sequencing		wood fragment	Serbia	Goč	Goč	Piea abies	DQ115582	n.a.	n.a.		n.a.	n.a.	n.a.	Keča et al. (2006)	2006
Armillaria cepistipes	Arm00340	SY1Ra	SY1Ra					diploid isolate	UK		UK		JF288720	n.a.	JF746917		n.a.	n.a.	n.a.	Mulholland et al. (2012)	2014
Armillaria cepistipes	Arm00341	C5C_S1	C5C-S1					diploid culture	Ukraine		unknown		JN657423	JN657450	JN657477		n.a.	n.a.	n.a.	Tsykun et al. (2013)	2013
Armillaria cepistipes	Arm00343	C13AE	C13AE					rhizomorph	Ukraine		unknown		JN657420	JN657447	JN657474		n.a.	n.a.	n.a.	Tsykun et al. (2013)	2013
Armillaria cepistipes	Arm00344	C19AS2	C19AS2					diploid culture	Ukraine		unknown		JN657421	JN657448	JN657475		n.a.	n.a.	n.a.	Tsykun et al. (2013)	2013
Armillaria cepistipes	Arm00345	S11A_E	S11A-E					rhizomorph	Ukraine		unknown		JN657424	JN657451	JN657478		n.a.	n.a.	n.a.	Tsykun et al. (2013)	2013
Armillaria cepistipes	Arm00346	Y16AE	Y16AE					rhizomorph	Ukraine		unknown		JN657422	JN657449	JN657476		n.a.	n.a.	n.a.	Tsykun et al. (2013)	2013
Armillaria cepistipes	Arm00379	W113	W113, HH14867	NABS XI				basidiome	USA	Washington	Washington		AY509184	AY213583	JF313115		n.a.	n.a.	n.a.	Kim et al. (2006), TEF: Ross-Davis et al. (2012)	2006
Armillaria cepistipes	Arm00596	WY53 plot 164	WY53 plot 164						USA	Wyoming	Wyoming	Abies lasiocarpa	n.a.	n.a.	JQ898309		n.a.	n.a.	n.a.	Klopfenstein et al. (2017)	2017
Armillaria cepistipes	Arm00597	WY49 plot 160	WY49 plot 160						USA	Wyoming	Wyoming	Populus tremuloides	n.a.	n.a.	JQ898310		n.a.	n.a.	n.a.	Klopfenstein et al. (2017)	2017
Armillaria cepistipes	Arm00598	WY50 plot 161	WY50 plot 161						USA	Wyoming	Wyoming	Picea engelmannii	n.a.	n.a.	JQ898311		n.a.	n.a.	n.a.	Klopfenstein et al. (2017)	2017
Armillaria cepistipes (h)	Arm00176	MUAF 612	BRNM 706816, MUAF 612		BRNM 706816			strain from basidiome	Czech Republic	Nízke Tatry, ĽupčianskaTeplička	Nízke Tatry, ĽupčianskaTeplička		n.a.	n.a.	EU251397		n.a.	n.a.	n.a.	Antonin et al. (2009)	2009
Armillaria cepistipes (h)	Arm00177	MUAF 651	BRNM 706834, MUAF 651		BRNM 706834			strain from basidiome	Czech Republic	Krtiny	Krtiny, Arboretum of Mendel University		n.a.	n.a.	EU251398		n.a.	n.a.	n.a.	Antonin et al. (2009)	2009
Armillaria cepistipes (h)	Arm00178	BRNM 695717	BRNM 695717		BRNM 695717			strain from basidiome	Czech Republic	Tatry, Ľupčianska dolina	Nízke Tatry, Ľupčianska dolina		EU257710	EU257716	EU251396		n.a.	n.a.	n.a.	Antonin et al. (2009)	2009
Armillaria cepistipes (North American)	Arm00054	97033/1	HKAS 86586, 97033/1	CBS F	HKAS 86586			single spore	China	Changbaishan	Changbaishan, JL		n.a.	KT822263	KT822416		KT822223	n.a.	n.a.	Guo et al. (2016)	2016
Armillaria cf. borealis	Arm00055	01015/7	HKAS 86617, 01015/7	(CBS M) Armillaria borealis	HKAS 86617			single spore	China	Shennongjia	Shennongjia, HB		n.a.	KT822309	KT822432		KT822218	n.a.	n.a.	Guo et al. (2016)	2016
Armillaria cf. gallica	Arm00056	Guo408	HKAS 85517, Guo408	/	HKAS 85517			basidiome	China	Xinjiang Uyghur Province	Xinjiang Uyghur Province		n.a.	KT822312	KT822409		KU378051	n.a.	n.a.	Guo et al. (2016)	2016
Armillaria ectypa	Arm00037	BRNM 704974	BRNM 704974, BRNM 704974		BRNM 704974			strain from basidiome	Austria	Obertrumer See	Upper Austria, Obertrumer See		EU257712	EU257720	EU251403		n.a.	n.a.	n.a.	Antonin et al. (2009)	2009
Armillaria ectypa	Arm00574	E1	E1			Mating, morphology			France	Central France	Central France	Isolated from peat bog	n.a.	U54819	n.a.		n.a.	n.a.	n.a.	Chillali et al. (1998)	1998
Armillaria ectypa	Arm00592	CMW15693	CBS628/87, CMW15693		CBS628/87				France	Lac Luitel	Lac Luitel, Alpes Massif de Belledone	Sphagnum sp.	n.a.	n.a.	FJ875698		n.a.	n.a.	DQ338547	Coetzee et et a. (2011)	2011
Armillaria ectypa	Arm00195	70011/13	HKAS 86565, 70011/13		HKAS 86565		yes	strain	France	Auvergne	Auvergne		n.a.	KT822340	KT822438		KT822241	n.a.	n.a.	Guo et al. (2016)	2016
Armillaria ectypa	Arm00575	E2	E2			Mating, morphology			Germany	South Eastern Germany	South Eastern Germany	Isolated from peat bog	n.a.	U54820	n.a.		n.a.	n.a.	n.a.	Chillali et al. (1998)	1998
Armillaria ectypa	Arm00231	Je_2	TFM27105, Je-2		TFM27105				Japan	Aomori	Aomori	Phragmites australis	n.a.	AB559000	AB558992		n.a.	n.a.	n.a.	Ota et al. (2011)	2011	Morphologically similar to A. fuscipes, but phylogenetically related to A. novae-zelandiae
Armillaria ectypa	Arm00232	Je_4	TFM27109, Je-4		TFM27109				Japan	Aomori	Aomori	Phragmites australis	n.a.	AB559001	AB558993		n.a.	n.a.	n.a.	Ota et al. (2011)	2011	Morphologically similar to A. fuscipes, but phylogenetically related to A. novae-zelandiae
Armillaria ectypa	Arm00233	Je_7	TFM27212, Je-7		TFM27212				Japan	Aomori	Aomori	Phragmites australis	n.a.	AB559002	AB558994		n.a.	n.a.	n.a.	Ota et al. (2011)	2011	Morphologically similar to A. fuscipes, but phylogenetically related to A. novae-zelandiae
Armillaria ectypa	Arm00234	Je_9	TFM27213, Je-9		TFM27213				Japan	Aomori	Aomori	Phragmites australis	n.a.	AB559003	AB558995		n.a.	n.a.	n.a.	Ota et al. (2011)	2011	Morphologically similar to A. fuscipes, but phylogenetically related to A. novae-zelandiae
Armillaria fumosa	Arm00526	CMW4956	CMW4956, 123,2			Morphology, sequencing		basidiome	Australia	Tasmania	Tasmania	Basidiocarp on Eucalyptus sp.	n.a.	AF329919	n.a.		n.a.	n.a.	n.a.	Coetzee et al. (2001)	2001
Armillaria fumosa	Arm00527	CMW4959	CMW4959, Q1d.Co11.8(1)			Morphology, sequencing			Australia	Queensland	Queensland	Pinus radiata	n.a.	AF329920	n.a.		n.a.	n.a.	n.a.	Coetzee et al. (2001)	2001
Armillaria fumosa	Arm00524	CMW4957	CMW4957, 123			Morphology, sequencing		basidiome	Australia	Tasmania	Tasmania	Basidiocarp on Eucalyptus sp.	n.a.	AF329917	DQ435646		n.a.	n.a.	DQ338552	Coetzee et al. (2001), TEF and LSU: Coetzee et al. (2011)	2001
Armillaria fumosa	Arm00523	CMW4960	CMW4960, Q1d.Co11.9(4)			Morphology, sequencing			Australia	Queensland	Queensland	Unknown	n.a.	AF329916	DQ435645		n.a.	n.a.	n.a.	Coetzee et al. (2001), TEF: Maphosa et al. (2006)	2001
Armillaria fumosa	Arm00525	CMW4955	CMW4955, 123,1			Morphology, sequencing		basidiome	Australia	Tasmania	Tasmania	Basidiocarp on Eucalyptus sp.	n.a.	AF329918	DQ435646		n.a.	n.a.	n.a.	Coetzee et al. (2001), TEF: Maphosa et al. (2006)	2001
Armillaria fumosa	Arm00509	ATCC66126	ATCC66126, ATCC66126		ATCC66126	Mating, sequencing		basidiome	Australia	Cole Brook, Tasmania	Cole Brook, Tasmania	Eucalyptus sp.	n.a.	AF454737	n.a.		n.a.	n.a.	n.a.	Dunne et al. (2002)	2002
Armillaria fuscipes	Arm00460	CMW5844	CBS 118122, CMW5844, WG1I	African Clade A	CBS 118122	Sequencing			Ethiopia	Wondo Genet	Wondo Genet	Pinus patula	AY172032	AY882969	n.a.		n.a.	n.a.	n.a.	Coetzee et al. (2005)	2005	5S gene inverted
Armillaria fuscipes	Arm00461	CMW5846	CBS 117844, CMW5846, WG2E	African Clade A	CBS 117844	Sequencing			Ethiopia	Wondo Genet	Wondo Genet	Pinus patula	AY172030	AY882968	n.a.		n.a.	n.a.	n.a.	Coetzee et al. (2005)	2005	5S gene inverted
Armillaria fuscipes	Arm00462	CMW7184	CMW7184, K52	African Clade A		Sequencing			Kenya		unknown	Cypress sp.	AY882965	AY882973	n.a.		n.a.	n.a.	n.a.	Coetzee et al. (2005)	2005	5S gene inverted
Armillaria fuscipes	Arm00463	CMW7187	CMW7187, K65	African Clade A		Sequencing			Kenya		unknown	Camellia sinensis	AY882964	AY882972	n.a.		n.a.	n.a.	n.a.	Coetzee et al. (2005)	2005	5S gene inverted
Armillaria fuscipes	Arm00439	CMW15582	CMW15582, 13T1	Armillaria Kenyan group I		Isozyme, sequencing		root and or bark	Kenya	Nyambene	Nyambene	Camellia sinensis	AY773969	n.a.	n.a.		n.a.	n.a.	n.a.	IGS: Mwenje et al. (2006)	2006	5S gene inverted
Armillaria fuscipes	Arm00438	CMW15580	CMW15580, 4EN1	Armillaria Kenyan group I		Isozyme, sequencing		root and or bark	Kenya	Nandi	Nandi	Camellia sinensis	AY773968	n.a.	n.a.		n.a.	n.a.	n.a.	Mwenje et al. (2006)	2006	5S gene inverted
Armillaria fuscipes	Arm00450	CMW3164	CBS 118117, CMW3164, LR3, B933	African Clade A	CBS 118117	Sequencing			La Reunion	Saint Denis	Saint Denis	Pelargonium asperum	AF204824	AY882975	DQ435621		n.a.	n.a.	n.a.	Coetzee et al. (2005), TEF: Maphosa et al. (2006)	2005	5S gene inverted
Armillaria fuscipes	Arm00459	CMW4953	CBS 118123, CMW4953, LR2	African Clade A	CBS 118123	Sequencing			La Reunion	Saint Denis	unknown	Pelargonium asperum	AY882963	AY882974	DQ435622		n.a.	n.a.	DQ338556	Coetzee et al. (2005), TEF: Maphosa et al. (2006), LSU: Coetzee et al. (2011)	2005	5S gene inverted
Armillaria fuscipes	Arm00454	CMW4871	CBS 117845, CMW4871, M1	African Clade A	CBS 117845	Sequencing			Malawi	Zomba Mountains	Zomba Mountains	Widdringtonia whytei	AY882959	AY882976	n.a.		n.a.	n.a.	n.a.	Coetzee et al. (2005)	2005	5S gene inverted
Armillaria fuscipes	Arm00455	CMW4873	CMW4873, M3	African Clade A		Sequencing			Malawi	Zomba Mountains	Zomba Mountains	Indigenous shrub	AY882960	AY882977	n.a.		n.a.	n.a.	n.a.	Coetzee et al. (2005)	2005	5S gene inverted
Armillaria fuscipes	Arm00447	CMW2717	CBS 117846, CMW2717, A01-SA	African Clade A	CBS 117846	Sequencing			South Africa	Sabie	Sabie	Pinus elliottii	AF204821	AY882971	n.a.		n.a.	n.a.	n.a.	Coetzee et al. (2000), Coetzee et al. (2005)	2005	5S gene inverted
Armillaria fuscipes	Arm00448	CMW2740	CBS 118115, CMW2740, B07-SA	African Clade A	CBS 118115	Sequencing			South Africa	Entabeni	Entabeni	Pinus patula	AF204822	AY882970	n.a.		n.a.	n.a.	n.a.	Coetzee et al. (2000), Coetzee et al. (2005)	2005	5S gene inverted
Armillaria fuscipes	Arm00457	CMW4949	CBS 118124, CMW4949, T1	African Clade A	CBS 118124	Sequencing			Tanzania		unknown	Pinus elliottii	AY882961	AY882978	n.a.		n.a.	n.a.	n.a.	Coetzee et al. (2005)	2005	5S gene inverted
Armillaria fuscipes	Arm00458	CMW4950	CMW4950, T2	African Clade A		Sequencing			Tanzania	Kilimanjaro	Kilimanjaro	Pinus strobes	AY882962	AY882979	n.a.		n.a.	n.a.	n.a.	Coetzee et al. (2005)	2005	5S gene inverted
Armillaria fuscipes	Arm00456	CMW4874	CBS 118118, CMW4874, Z2	African Clade A	CBS 118118	Sequencing			Zimbabwe	Stapleford	Stapleford	Araucaria cunninghamii	AF489481	AY882967	n.a.		n.a.	n.a.	n.a.	IGS: Coetzee et al. (2005), Mwenje et al. (2003), ITS: Coetzee et al. (2005)	2005	5S gene inverted
Armillaria fuscipes	Arm00427	CMW10165	CMW10165, P7 (P9)	Zimbabwean RFLP group I		RFLP, sequencing		root and or bark	Zimbabwe	Pondo	Pondo	Prunus persica	EU380244	AY882966	n.a.		n.a.	n.a.	n.a.	IGS: Wingfield et al. (2009), Mwenje et al. (2003), ITS: Coetzee et al. (2005)	2003	P9 according to Mwenje et al. (2003)
Armillaria fuscipes	Arm00426	CMW9963	CMW9963, D4	Zimbabwean RFLP group I		RFLP, sequencing		root and or bark	Zimbabwe	Chimanimani	Chimanimani	Prunus persica	EU380243	n.a.	n.a.		n.a.	n.a.	n.a.	Wingfield et al. (2009)	2009
Armillaria gallica	Arm00041	M70	M70, SP81-29	NABS VII				basidiome	Canada	British Columbia	British Columbia		AY509171	AY213568	JF313123		n.a.	n.a.	n.a.	Kim et al. (2006), TEF: Ross-Davis et al. (2012)	2006
Armillaria gallica	Arm00058	CMW31087	CMW31087, KK: 3399/1, Qin: 96027	CBS B				single spore culture	China	Jilin, Changbai Mountain	Jilin, Changbai Mountain	Quercus mongolica	KM205313	n.a.	KM205260		n.a.	n.a.	n.a.	Coetzee et al. (2015)	2015	Biological species according to Qin et al. (2007: Mycologia 99: 420-411)
Armillaria gallica	Arm00059	CMW31088	CMW31088, KK: 3374/1, Qin: 02147	CBS B				single spore culture	China	Heilongjiang	Heilongjiang, Xiaoxing'anling Mountain	unknown	KM205314	n.a.	KM205261		n.a.	n.a.	n.a.	Coetzee et al. (2015)	2015	Biological species according to Qin et al. (2007: Mycologia 99: 420-411)
Armillaria gallica	Arm00060	CMW31093	CMW31093, KK: 3395/1, Qin: 96011	CBS B				single spore culture	China	Jilin, Changbai Mountain	Jilin, Changbai Mountain	Quercus mongolica	KM205317	n.a.	KM205264		n.a.	n.a.	n.a.	Coetzee et al. (2015)	2015	Biological species according to Qin et al. (2007: Mycologia 99: 420-411)
Armillaria gallica	Arm00057	93421/1	HKAS 86569, 93421/1	Armillaria gallica	HKAS 86569		yes	tester strain	China	EU	EU		n.a.	KT822277	KT822414		KT822203	n.a.	n.a.	Guo et al. (2016)	2016
Armillaria gallica	Arm00179	MUAF 575	BRNM 706835, MUAF 575		BRNM 706835			strain from basidiome	Czech Republic	Lednice	Lednice, castle park		EU636240	EU257718	EU251390		n.a.	n.a.	n.a.	Antonin et al. (2009)	2009
Armillaria gallica	Arm00180	MUAF 614	BRNM 706817, MUAF 614		BRNM 706817			strain from basidiome	Czech Republic	Tatry, Lupcianská dolina	Nízke Tatry, Lupcianská dolina		n.a.	n.a.	EU251391		n.a.	n.a.	n.a.	Antonin et al. (2009)	2009
Armillaria gallica	Arm00181	MUAF 630	BRNM 706833, MUAF 630		BRNM 706833			strain from basidiome	Czech Republic	Jedovnice, Rakovec	Jedovnice, Rakovec		n.a.	n.a.	EU251389		n.a.	n.a.	n.a.	Antonin et al. (2009)	2009
Armillaria gallica	Arm00182	MUAF 634	BRNM 706832, MUAF 634		BRNM 706832			strain from basidiome	Czech Republic	Jedovnice, Rakovec	Jedovnice Rakovec		n.a.	n.a.	EU251388		n.a.	n.a.	n.a.	Antonin et al. (2009)	2009
Armillaria gallica	Arm00568	G1	G1			Mating, morphology			France	Eastern France	Eastern France	Abies grandis	n.a.	U54814	n.a.		n.a.	n.a.	n.a.	Chillali et al. (1998)	1998
Armillaria gallica	Arm00569	G2	G2			Mating, morphology			France	Central France	Central France	Quercus robur	n.a.	U54812	n.a.		n.a.	n.a.	n.a.	Chillali et al. (1998)	1998
Armillaria gallica	Arm00196	84_088/2	84-088/2 (1997-882)					single-spore culture	France	Dole	Dole, France		KJ200947	n.a.	KJ200953		n.a.	n.a.	n.a.	Keča et al. (2015)	2014
Armillaria gallica	Arm00197	84_088/4	84-088/4 (1997-880)					single-spore culture	France	Dole	Dole, France		KJ200945	n.a.	KJ200951		n.a.	n.a.	n.a.	Keča et al. (2015)	2014
Armillaria gallica	Arm00198	86_032/1	86-032/1 (1997-884)					single-spore culture	France	Montluçon	Montluçon, France		KJ200949	n.a.	KJ200955		n.a.	n.a.	n.a.	Keča et al. (2015)	2014
Armillaria gallica	Arm00673	G12 (KE1)	G12 (KE1)						France				n.a.	n.a.	KX151944		n.a.	n.a.	n.a.	Klopfenstein et al. (2017)	2017
Armillaria gallica	Arm00674	G14 (ME 80-15-1)	G14 (ME 80-15-1)						France	Puy-de-Dome	Puy-de-Dome		n.a.	n.a.	KX151945		n.a.	n.a.	n.a.	Klopfenstein et al. (2017)	2017
Armillaria gallica	Arm00201	E5	E5				yes	single-spore culture	France		France		JF288737	n.a.	JF746920		n.a.	n.a.	n.a.	Mulholland et al. 2012; Tsykun et al. (2013)	2013
Armillaria gallica	Arm00199	E4	E4				yes	single-spore culture	France		unknown		JN657425	JN657452	JN657479		n.a.	n.a.	n.a.	Tsykun et al. (2013)	2013
Armillaria gallica	Arm00200	E5	E5				yes	single-spore culture	France		unknown		HQ232283	HQ232291	HQ285905		n.a.	n.a.	n.a.	Tsykun et al. (2013)	2013
Armillaria gallica	Arm00202	E6	E6				yes	single-spore culture	France		unknown		JN657426	JN657453	JN657480		n.a.	n.a.	n.a.	Tsykun et al. (2013)	2013
Armillaria gallica	Arm00210	84_087/4	84-087/4 (1997-879)					single-spore culture	Germany	München	München, Germany		n.a.	n.a.	KJ200950		n.a.	n.a.	n.a.	Keča et al. (2015)	2014
Armillaria gallica	Arm00211	86_016/3	86-016/3 (1997-881)					single-spore culture	Germany	München	München, Germany		KJ200946	n.a.	KJ200952		n.a.	n.a.	n.a.	Keča et al. (2015)	2014
Armillaria gallica	Arm00212	86_008/2	86-008/2 (1997-883)					single-spore culture	Iran		Iran		KJ200948	n.a.	KJ200954		n.a.	n.a.	n.a.	Keča et al. (2015)	2014
Armillaria gallica	Arm00235	NA13	TMIC 31525, NA13		TMIC 31525			single-spore culture	Japan	Aomori	Aomori		AB510842	AB510890	AB510760		n.a.	n.a.	n.a.	Hasegawa et al. (2010)	2010
Armillaria gallica	Arm00236	NA17	NA17					fruit body	Japan	Tottori	Tottori		n.a.	AB510872	AB510759		n.a.	n.a.	n.a.	Hasegawa et al. (2010)	2010
Armillaria gallica	Arm00237	NA4	TMIC 31063, NA4		TMIC 31063			single-spore culture	Japan	Fukushima	Fukushima		AB510834	AB510881	AB510761		n.a.	n.a.	n.a.	Hasegawa et al. (2010)	2010
Armillaria gallica	Arm00555	HUA9125	HUA9125						Japan	Tomakomai, Hokkaido	Tomakomai, Hokkaido	Prunus ssiori	D89920	n.a.	n.a.		n.a.	n.a.	n.a.	Terashima et al. (1998)	1998
Armillaria gallica	Arm00668	MEX38	MEX38						Mexico	Nuevo Leon	Nuevo Leon		n.a.	n.a.	KX151939		n.a.	n.a.	n.a.	Klopfenstein et al. (2017)	2017
Armillaria gallica	Arm00281	MEX55	MEX55					n.a.	Mexico	State of Mexico, Almoloya de Alquisiras	State of Mexico, Almoloya de Alquisiras	Prunus persica	JX281799	JX281809	KC111014		n.a.	n.a.	n.a.	Román et al. (2013)	2013	Partial LSU -IGS1, 5.8S-ITS2-LSU D domain
Armillaria gallica	Arm00282	MEX61	MEX61					n.a.	Mexico	State of Mexico, Almoloya de Alquisiras	State of Mexico, Almoloya de Alquisiras	Prunus persica	KC111006	KC111010	KC111015		n.a.	n.a.	n.a.	Román et al. (2013)	2013	Partial LSU -IGS1, 5.8S-ITS2-LSU D domain
Armillaria gallica	Arm00283	MEX77	MEX77					n.a.	Mexico	State of Mexico, Temascaltepec	State of Mexico, Temascaltepec	Prunus persica	JX281800	JX281810	n.a.		n.a.	n.a.	n.a.	Román et al. (2013)	2013	Partial LSU -IGS1, 5.8S-ITS2-LSU D domain
Armillaria gallica	Arm00284	MEX90	MEX90					n.a.	Mexico	State of Mexico, Almoloya de Alquisiras	State of Mexico, Almoloya de Alquisiras	Prunus persica	JX281801	JX281811	KC111013		n.a.	n.a.	n.a.	Román et al. (2013)	2013	Partial LSU -IGS1, 5.8S-ITS2-LSU D domain
Armillaria gallica	Arm00489	56 Qrob Lip	56, Qrob Lip			PCR-RFLP, sequencing		mycelium	Serbia	Lipovica	Lipovica	Quercus robur	DQ115577	n.a.	n.a.		n.a.	n.a.	n.a.	Keča et al. (2006)	2006
Armillaria gallica	Arm00491	68 Fag II Neg	68, Fag II Neg			PCR-RFLP, sequencing		rhizomorph	Serbia	Negotin	Negotin	Fagus moesiaca	DQ115578	n.a.	n.a.		n.a.	n.a.	n.a.	Keča et al. (2006)	2006
Armillaria gallica	Arm00496	CMW7202	CMW7202			Sequencing, mating		roots	South Africa	Cape Town, Kirstenbosch Botanical Garden	Cape Town, Kirstenbosch Botanical Garden	Proteaceae	AY190245	AY190247	n.a.		n.a.	n.a.	n.a.	Coetzee et al. (2003)	2003	Identified as A. gallica from Asia
Armillaria gallica	Arm00497	CMW7204	CMW7204			Sequencing, mating		roots	South Africa	Cape Town, Kirstenbosch Botanical Garden	Cape Town, Kirstenbosch Botanical Garden	Proteaceae	AY190246	AY190248	n.a.		n.a.	n.a.	n.a.	Coetzee et al. (2003)	2003	Identified as A. gallica from Asia
Armillaria gallica	Arm00677	KW-3R	KW-3R						South Korea	Kangwon	Kangwon		n.a.	n.a.	KX151948		n.a.	n.a.	n.a.	Klopfenstein et al. (2017)	2017
Armillaria gallica	Arm00678	HC-5R	HC-5R						South Korea	Hongcheon	Hongcheon	Pinus koraiensis	n.a.	n.a.	KX151949		n.a.	n.a.	n.a.	Klopfenstein et al. (2017)	2017
Armillaria gallica	Arm00675	MSK5R	MSK5R						Spain			Chamaecyparis lawsoniana	n.a.	n.a.	KX151946		n.a.	n.a.	n.a.	Klopfenstein et al. (2017)	2017
Armillaria gallica	Arm00676	MSK6R	MSK6R						Spain			Chamaecyparis lawsoniana	n.a.	n.a.	KX151947		n.a.	n.a.	n.a.	Klopfenstein et al. (2017)	2017
Armillaria gallica	Arm00342	HY2a	HY2a					single-spore culture	Ukraine		unknown		JN657428	JN657455	JN657482		n.a.	n.a.	n.a.	Tsykun et al. (2013)	2013
Armillaria gallica	Arm00347	C1A_S	C1A_S					rhizomorph	Ukraine		unknown		JN657429	JN657456	JN657483		n.a.	n.a.	n.a.	Tsykun et al. (2013)	2013
Armillaria gallica	Arm00348	HY1	HY1					single-spore culture	Ukraine		unknown		JN657427	JN657454	JN657481		n.a.	n.a.	n.a.	Tsykun et al. (2013)	2013
Armillaria gallica	Arm00349	Y11D_S1	Y11D-S1					diploid culture	Ukraine		unknown		JN657430	JN657457	JN657484		n.a.	n.a.	n.a.	Tsykun et al. (2013)	2013
Armillaria gallica	Arm00350	Y7C_S1	Y7C-S1					diploid culture	Ukraine		unknown		JN657431	JN657458	JN657485		n.a.	n.a.	n.a.	Tsykun et al. (2013)	2013
Armillaria gallica	Arm00380	Aga235	Aga235			Haploid pairing			USA	Ontario	Ontario	Acer saccharum	n.a.	n.a.	JF895847		n.a.	JF895879	JF895911	Brazee et al. (2011)	2011
Armillaria gallica	Arm00381	Aga33	Aga33			Haploid pairing			USA	Ontario	Ontario	Prunus nigra	n.a.	n.a.	JF895845		n.a.	JF895877	JF895909	Brazee et al. (2011)	2011
Armillaria gallica	Arm00382	Aga81	Aga81			Haploid pairing			USA	Ontario	Ontario	Acer rubrum	n.a.	n.a.	JF895846		n.a.	JF895878	JF895910	Brazee et al. (2011)	2011
Armillaria gallica	Arm00383	B2_6	B2-6			PCR-RFLP			USA	Massachusetts	Massachusetts	Quercus velutina	n.a.	n.a.	JF895838		n.a.	JF895870	JF895902	Brazee et al. (2011)	2011
Armillaria gallica	Arm00384	D2_1	D2-1			PCR-RFLP			USA	Massachusetts	Massachusetts	Quercus alba	n.a.	n.a.	JF895843		n.a.	JF895875	JF895907	Brazee et al. (2011)	2011
Armillaria gallica	Arm00385	H1_6	H1-6			PCR-RFLP			USA	Massachusetts	Massachusetts	Quercus velutina	n.a.	n.a.	JF895840		n.a.	JF895872	JF895904	Brazee et al. (2011)	2011
Armillaria gallica	Arm00386	MT5_1	MT5-1			PCR-RFLP			USA	Massachusetts	Massachusetts	Pinus rigida	n.a.	n.a.	JF895844		n.a.	JF895876	JF895908	Brazee et al. (2011)	2011
Armillaria gallica	Arm00387	Q3_9	Q3-9			PCR-RFLP			USA	Massachusetts	Massachusetts	Quercus velutina	n.a.	n.a.	JF895839		n.a.	JF895871	JF895903	Brazee et al. (2011)	2011
Armillaria gallica	Arm00388	S2_9	S2-9			PCR-RFLP			USA	Massachusetts	Massachusetts	Quercus velutina	n.a.	n.a.	JF895842		n.a.	JF895874	JF895906	Brazee et al. (2011)	2011
Armillaria gallica	Arm00391	W2_5	W2-5			PCR-RFLP			USA	Massachusetts	Massachusetts	Acer rubrum	n.a.	n.a.	JF895841		n.a.	JF895873	JF895905	Brazee et al. (2011)	2011
Armillaria gallica	Arm00593	CMW6902	CBS122286, CMW25579, CMW6902		CBS122286		Yes		USA	Minnesota	Minnesota		n.a.	n.a.	n.a.		n.a.	n.a.	DQ338541	Coetzee et al. (2011)	2011
Armillaria gallica	Arm00389	ST22, EL_1	ST22, EL-1	NABS VII		mating tests		basidiome	USA	Michigan	Michigan	Betula papyrifera	AY509172	AY213569, AY213570	JF313126, JF895848		n.a.	JF895880	JF895912	Kim et al. (2006), TEF: Ross-Davis et al. (2012), Brazee et al. (2011), RPB2 and LSU: Brazee et al. (2011)	2006	2 copies of ITS
Armillaria gallica	Arm00390	ST23, MA_1	ST23, MA-1	NABS VII		mating tests		basidiome	USA	Wisconsin	Wisconsin	Acer saccharum	AY509173	AY213571	JF313125, JF895849		n.a.	JF895881	JF895913	Kim et al. (2006), TEF: Ross-Davis et al. (2012), Brazee et al. (2011), RPB2 and LSU: Brazee et al. (2011)	2006
Armillaria gallica	Arm00601	WY11 plot 54	WY11 plot 54						USA	Wyoming	Wyoming	Pinus ponderosa	n.a.	n.a.	JQ898314		n.a.	n.a.	n.a.	Klopfenstein et al. (2017)	2017
Armillaria gallica	Arm00604	WY122 plot 122	WY122 plot 122						USA	Wyoming	Wyoming	Quercus macrocarpa	n.a.	n.a.	JQ898317		n.a.	n.a.	n.a.	Klopfenstein et al. (2017)	2017
Armillaria gallica	Arm00664	NE01	NE01						USA	Nebraska	Nebraska	Populus deltoides	n.a.	n.a.	KX151935		n.a.	n.a.	n.a.	Klopfenstein et al. (2017)	2017
Armillaria gallica	Arm00665	NE11	NE11						USA	Nebraska	Nebraska		n.a.	n.a.	KX151936		n.a.	n.a.	n.a.	Klopfenstein et al. (2017)	2017
Armillaria gallica	Arm00666	WA32 (PZ2010F24)	WA32 (PZ2010F24)						USA	Washington	Washington		n.a.	n.a.	KX151937		n.a.	n.a.	n.a.	Klopfenstein et al. (2017)	2017
Armillaria gallica	Arm00667	BC99	BC99						USA	Washington	Washington	Abies grandis	n.a.	n.a.	KX151938		n.a.	n.a.	n.a.	Klopfenstein et al. (2017)	2017
Armillaria gallica	Arm00669	HI13	HI13						USA	Hawaii	Hawaii	Sophora chrysophylla	n.a.	n.a.	KX151940		n.a.	n.a.	n.a.	Klopfenstein et al. (2017)	2017
Armillaria gallica	Arm00670	NC967	NC967						USA	Washington	Washington	Pseudotsuga menziesii	n.a.	n.a.	KX151941		n.a.	n.a.	n.a.	Klopfenstein et al. (2017)	2017
Armillaria gallica	Arm00671	NC1046	NC1046						USA	Washington	Washington	Abies grandis	n.a.	n.a.	KX151942		n.a.	n.a.	n.a.	Klopfenstein et al. (2017)	2017
Armillaria gallica	Arm00672	OEC108	OEC108						USA	Oregon	Oregon		n.a.	n.a.	KX151943		n.a.	n.a.	n.a.	Klopfenstein et al. (2017)	2017
Armillaria gallica	Arm00683	AZ32F	AZ32F						USA	Arizona			n.a.	n.a.	KC525954		n.a.	n.a.	n.a.	Klopfenstein et al. (2017)	2017
Armillaria gallica	Arm00579	CMW3171	CBS122230, CMW3171, B110		CBS122230				USA	Plymouth, MA	Plymouth, MA	Elaeagnus angustifolia	n.a.	n.a.	DQ435629		n.a.	n.a.	n.a.	Maphosa et al. (2006)	2006
Armillaria gallica	Arm00580	CMW6901	CMW6901, 21A						USA	IL	IL	Elm sp.	n.a.	n.a.	DQ435628		n.a.	n.a.	n.a.	Maphosa et al. (2006)	2006
Armillaria gemina	Arm00394	M3_3	M3-3			PCR-RFLP			USA	Massachusetts	Massachusetts	Fagusgrandifolia	n.a.	n.a.	JF895854		n.a.	JF895882	JF895914	Brazee et al. (2011)	2011
Armillaria gemina	Arm00398	TO4_15	TO4-15			PCR-RFLP			USA	Massachusetts	Massachusetts	Tsuga canadensis	n.a.	n.a.	JF895855		n.a.	JF895883	JF895915	Brazee et al. (2011)	2011
Armillaria gemina	Arm00392	CMW31094	CMW31094, KK: 3443/1, Qin: B619					single-spore culture	USA	New York State	New York State	Fagus and Acer	KM205318	n.a.	KM205265		n.a.	n.a.	n.a.	Coetzee et al. (2015)	2015
Armillaria gemina	Arm00393	CMW31095	CMW31095, KK: 3454/1, Qin: II 1, Anderson: 72.1					single-spore culture	USA		unknown		KM205319	n.a.	KM205266		n.a.	n.a.	n.a.	Coetzee et al. (2015)	2015
Armillaria gemina	Arm00395	ST11	ST11, MIELKE	NABS II					USA	West Virginia	West Virginia		AY509162	AY213558	JF313133, JF313134		n.a.	n.a.	n.a.	Kim et al. (2006), TEF: Ross-Davis et al. (2012)	2006	2 copies of tef-1a
Armillaria gemina	Arm00396	ST8	ST8, JJL153	NABS II				basidiome	USA	New York	New York		AY509158, AY509159	AY213555	JF313136		n.a.	n.a.	n.a.	Kim et al. (2006), TEF: Ross-Davis et al. (2012)	2006	2 copies of IGS-1
Armillaria gemina	Arm00397	ST9	ST9, JJW64	NABS II				basidiome	USA	New York	New York		AY509160, AY509161	AY213556, AY213557	JF313135		n.a.	n.a.	n.a.	Kim et al. (2006), TEF: Ross-Davis et al. (2012)	2006	2 copies of IGS-1 and ITS
Armillaria gemina	Arm00581	CMW3181	CMW3181, B485						USA	Camels Hump, Vermont	Camels Hump, Vermont		n.a.	n.a.	DQ435627		n.a.	n.a.	n.a.	Maphosa et al. (2006)	2006
Armillaria gemina	Arm00582	CMW6888	CBS122227, CMW6888, 5/JJW223		CBS122227				USA	NY	NY		n.a.	n.a.	DQ435626		n.a.	n.a.	DQ338543	Maphosa et al. (2006), LSU: Coetzee et al. (2011)	2006
Armillaria heimii	Arm00694	PH87.24	PH87.24						Reunion				n.a.	n.a.	FJ618651		n.a.	n.a.	n.a.	Klopfenstein et al. (2017)	2017
Armillaria hinnulea	Arm00515	CMW4983	CMW4983, Lot2(11)			Morphology, sequencing		basidiome	Australia	Australia	Australia	Basidiocarp on Nothofagus sp.	n.a.	AF329908	n.a.		n.a.	n.a.	n.a.	Coetzee et al. (2001)	2001
Armillaria hinnulea	Arm00508	ATCC66125	ATCC66125, ATCC66125		ATCC66125	Mating, sequencing		basidiome	Australia	Hastings Cave, Tasmania	Hastings Cave, Tasmania	Eucalyptus obliqua	n.a.	AF454740	n.a.		n.a.	n.a.	n.a.	Dunne et al. (2002)	2002
Armillaria hinnulea	Arm00583	CMW4980	CMW4980, 119/DAR						Australia	Hastings Caves, Tasmania	Hastings Caves, Tasmania	Basidiome on Eucalyptus obliqua	n.a.	n.a.	DQ435648		n.a.	n.a.	n.a.	Maphosa et al. (2006)	2006
Armillaria hinnulea	Arm00584	CMW4981	CMW4981, LOT3/2						Australia	Australia	Australia		n.a.	n.a.	DQ435649		n.a.	n.a.	n.a.	Maphosa et al. (2006)	2006
Armillaria hinnulea	Arm00034	NZFS 2942	NZFS 2942						Australia				n.a.	EU734747	n.a.		n.a.	n.a.	n.a.	Ramsfield et al. (2008)	2008
Armillaria hinnulea	Arm00033	DAR37770	DAR37770						Australia				n.a.	AF394918	n.a.		n.a.	n.a.	n.a.	Smith-White et al. (2002)	2002
Armillaria hinnulea	Arm00514	CMW4988	CMW4988, 3511/15			Morphology, sequencing		basidiome	New Zealand	South Island	South Island	Basidiocarp on Nothofagus sp.	n.a.	AF329906	n.a.		n.a.	n.a.	n.a.	Coetzee et al. (2001)	2001
Armillaria hinnulea	Arm00304	CMW4983	CMW4983, Lot2(11)					basidiome	New Zealand			Nothofagus sp. stump	n.a.	AF329908	FJ618663		n.a.	n.a.	n.a.	Coetzee et al. (2001), Klopfenstein et al. (2018)	2001
Armillaria hinnulea	Arm00305	CMW4990	CMW4990, 3512/13					single-spore culture	New Zealand	Lake Hochstetter	West Land, Lake Hochstetter	Decayed stump	n.a.	AF329905	DQ435648		n.a.	n.a.	DQ338555	Coetzee et al. (2001), TEF and LSU: Coetzee et al. (2011)	2001
Armillaria hinnulea	Arm00306	NZFS 2207	NZFS 2207					single-spore culture	New Zealand	Station Creek	Buller, Station Creek, Maruia	Nothofagus	n.a.	EU734744	n.a.		n.a.	n.a.	n.a.	Ramsfield et al. (2008)	2008
Armillaria hinnulea	Arm00307	NZFS 2376	NZFS 2376					single-spore culture	New Zealand	Nelson, Lake Rotoroa	Nelson, Lake Rotoroa	Nothofagus	n.a.	EU734746	n.a.		n.a.	n.a.	n.a.	Ramsfield et al. (2008)	2008
Armillaria hinnulea	Arm00308	NZFS 2394	NZFS 2394					single-spore culture	New Zealand	Nelson, Lake Rotoroa	Nelson, Lake Rotoroa	Nothofagus	n.a.	EU734745	n.a.		n.a.	n.a.	n.a.	Ramsfield et al. (2008)	2008
Armillaria hinnulea	Arm00338	ATCC66125	ATCC66125						Tasmania	Hastings Cave	Hastings Cave	Eucalyptus obliqua	n.a.	AF454740	n.a.		n.a.	n.a.	n.a.	Dunne et al. (2002)	2002
Armillaria jezoensis	Arm00556	HUA9116	HUA9116						Japan	Horokanai, Hokkaido	Horokanai, Hokkaido	Ulmus japonica	D89921	n.a.	n.a.		n.a.	n.a.	n.a.	Terashima et al. (1998)	1998
Armillaria Kenyan group II	Arm00440	CMW15586	CMW15586, K6	Armillaria Kenyan group II		Isozyme, sequencing		root and or bark	Kenya	Kericho	Kericho	Camellia sinensis	AY524982	n.a.	n.a.		n.a.	n.a.	n.a.	Mwenje et al. (2006)	2006	5S gene inverted
Armillaria Kenyan group II	Arm00441	CMW15587	CMW15587, K7	Armillaria Kenyan group II		Isozyme, sequencing		root and or bark	Kenya		unknown	Saccharum officinarum	AY524981	n.a.	n.a.		n.a.	n.a.	n.a.	Mwenje et al. (2006)	2006	5S gene inverted
Armillaria Kenyan group III	Arm00442	CMW15584	CMW15584, 6M1	Armillaria Kenyan group III		Isozyme, sequencing		root and or bark	Kenya	Nakuru	Nakuru	Camellia sinensis	AF513024	n.a.	n.a.		n.a.	n.a.	n.a.	Otieno et al. (2003b)	2003	5S gene inverted
Armillaria Kenyan group III	Arm00443	CMW15585	CMW15585, 13T2	Armillaria Kenyan group III		Isozyme, sequencing		root and or bark	Kenya	Nyambene	Nyambene	Camellia sinensis	AF513022	n.a.	n.a.		n.a.	n.a.	n.a.	Otieno et al. (2003b)	2003	5S gene inverted
Armillaria Kenyan group III	Arm00444	1AI2_3	1AI2-3	Armillaria Kenyan group III		RFLP, sequencing		root and or bark	Kenya	Kericho	Kericho	Camellia sinensis	AF513025	n.a.	n.a.		n.a.	n.a.	n.a.	Otieno et al. (2003b)	2003	5S gene inverted
Armillaria Kenyan group III	Arm00445	1BE1	1BE1	Armillaria Kenyan group III		RFLP, sequencing		root and or bark	Kenya	Kericho	Kericho	Camellia sinensis	AF513023	n.a.	n.a.		n.a.	n.a.	n.a.	Otieno et al. (2003b)	2003	5S gene inverted
Armillaria Kenyan group III	Arm00446	9T2	9T2	Armillaria Kenyan group III		RFLP, sequencing		root and or bark	Kenya	Nyeri	Nyeri	Camellia sinensis	AF513021	n.a.	n.a.		n.a.	n.a.	n.a.	Otieno et al. (2003b)	2003	5S gene inverted
Armillaria limonea	Arm00309	CMW4678	CMW4678, A3.4.26.3					rhizomorph	New Zealand	Bay of Plenty, Tauranga Forest	Bay of Plenty, Tuararangaia Forest	Podocarp-hardwood forest	n.a.	AF329929	n.a.		n.a.	n.a.	n.a.	Coetzee et al. (2001)	2001
Armillaria limonea	Arm00311	CMW4991	CMW4991, 3522/2					single-spore culture	New Zealand	Bay of Plenty, Rotoehu Forest	Bay of Plenty, Rotoehu Forest	Pinus radiata	n.a.	AF329927	DQ435656		n.a.	n.a.	n.a.	Coetzee et al. (2001)	2001
Armillaria limonea	Arm00312	CMW4992	CMW4992, 3522/13					single-spore culture	New Zealand	Bay of Plenty, Rotoehu Forest	Bay of Plenty, Rotoehu Forest	Pinus radiata	n.a.	AF329928	n.a.		n.a.	n.a.	n.a.	Coetzee et al. (2001)	2001
Armillaria limonea	Arm00310	CMW4680	CMW4680, C3.28.0.1, Lot3/2					rhizomorph	New Zealand	Bay of Plenty, Tauranga Forest	Bay of Plenty, Tuararangaia Forest	Podocarp-hardwood forest	n.a.	AF329930	DQ435655		n.a.	n.a.	DQ338560	Coetzee et al. (2001), TEF: Maphosa et al. (2006), LSU: Coetzee et al. (2011)	2001
Armillaria limonea	Arm00313	NZFS 2239	NZFRI-M 5643, NZFS 2239		NZFRI-M 5643			single-spore culture	New Zealand	Nelson Lakes National Park	Buller, Lake Rotoiti, Nelson Lakes National Park	Nothofagus sp.	n.a.	KR063265	n.a.		n.a.	n.a.	n.a.	Hood and Ramsfield (2016)	2016
Armillaria limonea	Arm00693	Plim84.66	Plim84.66						New Zealand				n.a.	n.a.	FJ618654		n.a.	n.a.	n.a.	Klopfenstein et al. (2017)	2017
Armillaria luteobubalina	Arm00516	CMW4978	CMW4978, MtColel (18)			Morphology, sequencing			Australia	Victoria	Victoria	Unknown	n.a.	AF329909	n.a.		n.a.	n.a.	n.a.	Coetzee et al. (2001)	2001
Armillaria luteobubalina	Arm00517	CMW4979	CMW4979, MtColel (1)			Morphology, sequencing			Australia	Victoria	Victoria	Unknown	n.a.	AF329910	n.a.		n.a.	n.a.	n.a.	Coetzee et al. (2001)	2001
Armillaria luteobubalina	Arm00518	CMW3942	CMW3942, 659,85			Morphology, sequencing			Australia	Australia	Australia	Eucalyptus regnans	n.a.	AF329911	n.a.		n.a.	n.a.	n.a.	Coetzee et al. (2001)	2001
Armillaria luteobubalina	Arm00520	CMW5704	CMW5704, WA31 (5)			Morphology, sequencing			Australia	Western Australia	Western Australia	Unknown	n.a.	AF329913	n.a.		n.a.	n.a.	n.a.	Coetzee et al. (2001)	2001
Armillaria luteobubalina	Arm00519	CMW4977	CMW4977, SA(6)			Morphology, sequencing			Australia	South Australia	South Australia	Unknown	n.a.	AF329912	DQ435657		n.a.	n.a.	DQ338559	Coetzee et al. (2001), TEF: Maphosa et al. (2006), LSU: Coetzee et al. (2011)	2001
Armillaria luteobubalina	Arm00511	ATCC38574	ATCC38574, ATCC38574		ATCC38574	Mating, sequencing		basidiome	Australia	Traralgon, Victoria	Traralgon, Victoria	Eucalyptus regnans	n.a.	AF454743	n.a.		n.a.	n.a.	n.a.	Dunne et al. (2002)	2002
Armillaria luteobubalina	Arm00512	DA275	DA275			Mating, sequencing		basidiome	Australia	Cape Arid, Western Australia	Cape Arid, Western Australia	Banksia speciosa	n.a.	AF454741	n.a.		n.a.	n.a.	n.a.	Dunne et al. (2002)	2002
Armillaria luteobubalina	Arm00513	DA184	DA184			Mating, sequencing		basidiome	Australia	Popanyinning, Western Australia	Popanyinning, Western Australia	Jacksonia furcellata	n.a.	AF454742	n.a.		n.a.	n.a.	n.a.	Dunne et al. (2002)	2002
Armillaria mellea	Arm00061	00020/6	HKAS 86590, 00020/6	(CBS G) homothallic Armillaria mellea	HKAS 86590			strain	China	Yulong	Yulong, YN		n.a.	KT822251	KT822354		KT822158	n.a.	n.a.	Guo et al. (2016)	2016
Armillaria mellea	Arm00062	00109/4	HKAS 86612, 00109/4	(CBS K) heterothallic Armillaria mellea	HKAS 86612			single spore	China	Yulong	Yulong, YN		n.a.	KT822243	KT822346		KT822160	n.a.	n.a.	Guo et al. (2016)	2016
Armillaria mellea	Arm00063	01010/1	HKAS 86591, 01010/1	(CBS G) homothallic Armillaria mellea	HKAS 86591			strain	China	Shennongjia	Shennongjia, HB		n.a.	KT822252	KT822343		KT822156	n.a.	n.a.	Guo et al. (2016)	2016
Armillaria mellea	Arm00064	02001/5	HKAS 86592, 02001/5	(CBS G) homothallic Armillaria mellea	HKAS 86592			strain	China	Kuankuoshui	Kuankuoshui, GZ		n.a.	KT822253	KT822344		KT822154	n.a.	n.a.	Guo et al. (2016)	2016
Armillaria mellea	Arm00065	04054/14	HKAS 86593, 04054/14	(CBS G) homothallic Armillaria mellea	HKAS 86593			strain	China	Tianmushan	Tianmushan, ZJ		n.a.	KT822254	KT822345		KT822155	n.a.	n.a.	Guo et al. (2016)	2016
Armillaria mellea	Arm00066	04055/9	HKAS 86594, 04055/9	(CBS G) homothallic Armillaria mellea	HKAS 86594			strain	China	Tianmushan	Tianmushan, ZJ		n.a.	KT822244	KT822349		KT822157	n.a.	n.a.	Guo et al. (2016)	2016
Armillaria mellea	Arm00067	99044/2	HKAS 86597, 99044/2	(CBS G) homothallic Armillaria mellea	HKAS 86597			strain	China	Kunming	Kunming, YN		n.a.	KT822255	KT822351		KT822149	n.a.	n.a.	Guo et al. (2016)	2016
Armillaria mellea	Arm00068	Ge508	HKAS 49004, Ge508	/	HKAS 49004			basidiome	China	Jiulong	Jiulong, SC		n.a.	KT822245	KT822347		KT822150	n.a.	n.a.	Guo et al. (2016)	2016
Armillaria mellea	Arm00069	Gt874	HKAS 85599, Gt874	/	HKAS 85599			basidiome	China	Qujing	Qujing, YN		n.a.	KT822249	KT822342		KU378052	n.a.	n.a.	Guo et al. (2016)	2016
Armillaria mellea	Arm00070	Guo104	HKAS 85471, Guo104	/	HKAS 85471			basidiome	China	Yiliang	Yiliang, YN		n.a.	KT822242	KT822341		KT822148	n.a.	n.a.	Guo et al. (2016)	2016
Armillaria mellea	Arm00183	MUAF 591	BRNM 706813, MUAF 591		BRNM 706813			strain from basidiome	Czech Republic	Brno	Brno, Sobesice ponds		n.a.	n.a.	EU251399		n.a.	n.a.	n.a.	Antonin et al. (2009)	2009
Armillaria mellea	Arm00533	B176	B176, CMW3179, MI						England	Cambridgeshire County Council	Cambs Co	Rosa sp.	AF163602	AF163578	n.a.		n.a.	n.a.	n.a.	Coetzee et al. (2000)	2000
Armillaria mellea	Arm00534	B186	B186, CMW4603, BQ5F						England	Straiton	Straiton		AF163604	AF163582	n.a.		n.a.	n.a.	n.a.	Coetzee et al. (2000)	2000
Armillaria mellea	Arm00538	B1240	B1240, CMW4624, AM1						England		England		AF163606	AF163580	n.a.		n.a.	n.a.	n.a.	Coetzee et al. (2000)	2000
Armillaria mellea	Arm00547	B1247	B1247, CMW4628, P-5580						England		England	Chamaecyparis sp.	AF163601	AF163579	n.a.		n.a.	n.a.	n.a.	Coetzee et al. (2000)	2000
Armillaria mellea	Arm00570	M1	M1			Mating, morphology			France	Southern France	Southern France	Prunus persica	n.a.	U54817	n.a.		n.a.	n.a.	n.a.	Chillali et al. (1998)	1998
Armillaria mellea	Arm00571	M2	M2			Mating, morphology			France	South-western France	South-western France	Quercus robur	n.a.	U54818	n.a.		n.a.	n.a.	n.a.	Chillali et al. (1998)	1998
Armillaria mellea	Arm00543	B525	B525, CMW3957, KDI						France		France		AF163600	AF163585	n.a.		n.a.	n.a.	n.a.	Coetzee et al. (2000)	2000
Armillaria mellea	Arm00544	B527	B527, CMW4607, PM8						France		France		AF163599	AF163584	n.a.		n.a.	n.a.	n.a.	Coetzee et al. (2000)	2000
Armillaria mellea	Arm00546	B1245	B1245, CMW4627, D5						France		France	Prunus sp.	AF163598	AF163586	n.a.		n.a.	n.a.	n.a.	Coetzee et al. (2000)	2000
Armillaria mellea	Arm00612	G9 (KD1)	G9 (KD1)						France				n.a.	n.a.	KX151882		n.a.	n.a.	n.a.	Klopfenstein et al. (2017)	2017
Armillaria mellea	Arm00203	D1	D1				yes	single-spore culture	France		unknown		JN657437	JN657464	JN657491		n.a.	n.a.	n.a.	Tsykun et al. (2013)	2013
Armillaria mellea	Arm00204	D4	D4				yes	single-spore culture	France		unknown		HQ232282	HQ232290	HQ285904		n.a.	n.a.	n.a.	Tsykun et al. (2013)	2013
Armillaria mellea	Arm00205	D5	D5				yes	single-spore culture	France		unknown		JN657438	JN657465	JN657492		n.a.	n.a.	n.a.	Tsykun et al. (2013)	2013
Armillaria mellea	Arm00545	B1212	B1212, CMW4615, 94056/1						Hungary		Hungary		AF163605	AF163581	n.a.		n.a.	n.a.	n.a.	Coetzee et al. (2000)	2000
Armillaria mellea	Arm00552	B1205	B1205, CMW4613, 86009/1						Iran		Iran		AF163606	AF163583	DQ435637		n.a.	n.a.	n.a.	Coetzee et al. (2000)	2000
Armillaria mellea	Arm00585	CMW11265	CBS122232, CMW11265, 426		CBS122232				Italy	Sicily, Belpasso	Sicily, Belpasso	Opuntia	n.a.	FJ875692	DQ435636		n.a.	n.a.	FJ875694	Maphosa et al. (2006), ITS and LSU: Coetzee et al. (2011)	2006
Armillaria mellea	Arm00551	B731	B731, CMW3967, 1003"						Japan		Japan	Chamaecyparis sp.	AF163610	AF163594	n.a.		n.a.	n.a.	n.a.	Coetzee et al. (2000)	2000
Armillaria mellea	Arm00243	83003/2	HKAS 86588, 83003/2	homothallic Armillaria mellea	HKAS 86588		yes	single-spore culture	Japan		unknown		n.a.	KT822246	KT822352		KT822151	n.a.	n.a.	Guo et al. (2016)	2016
Armillaria mellea	Arm00238	89_07	FFPRI420861, WD2588, , 89-07		FFPRI420861, WD2588,			mycelial mat	Japan	Miyazaki	Miyazaki		AB510808	AB510852	AB510796		n.a.	n.a.	n.a.	Hasegawa et al. (2010)	2010
Armillaria mellea	Arm00239	94_5	94-5					n.a.	Japan	Tokyo	Tokyo		AB510833	AB510880	AB510802		n.a.	n.a.	n.a.	Hasegawa et al. (2010)	2010
Armillaria mellea	Arm00240	94_7	MAFF420656, WD2596, TFM27097, 94-7		MAFF420656, WD2596, TFM27097			fruit body	Japan	Tokyo	Tokyo		AB510819	AB510863	AB510799		n.a.	n.a.	n.a.	Hasegawa et al. (2010)	2010
Armillaria mellea	Arm00241	94_10_1	94-10-1					single-spore culture	Japan	Kanagawa	Kanagawa		AB510813	AB510857	AB510798		n.a.	n.a.	n.a.	Hasegawa et al. (2010)	2010
Armillaria mellea	Arm00242	97_6	97-6					fruit body	Japan	Ibaraki	Ibaraki		AB510812	AB510856	AB510797		n.a.	n.a.	n.a.	Hasegawa et al. (2010)	2010
Armillaria mellea	Arm00244	94_68	94-68					mycelial mat	Japan	Iwate	Iwate		AB510814	AB510858	AB510803		n.a.	n.a.	n.a.	Hasegawa et al. (2010)	2010
Armillaria mellea	Arm00245	A_10	A-10					mycelial mat	Japan	Tokyo	Tokyo		AB510816	AB510860	AB510800		n.a.	n.a.	n.a.	Hasegawa et al. (2010)	2010
Armillaria mellea	Arm00246	A_12	A-12					wood	Japan	Wakayama	Wakayama		AB510820	AB510864	AB510801		n.a.	n.a.	n.a.	Hasegawa et al. (2010)	2010
Armillaria mellea	Arm00586	CMW3961	CBS122285, CMW3961, B730		CBS122285				Japan		Japan	Chamaecyparis sp.	n.a.	n.a.	DQ435638		n.a.	n.a.	FJ875693	Maphosa et al. (2006), LSU: Coetzee et al. (2011)	2006
Armillaria mellea	Arm00277	PFD84_103	HKAS 86598, PFD84-103	homothallic Armillaria mellea	HKAS 86598		yes	single-spore culture	Kenya	Kenya	unknown		n.a.	KT822248	KT822348		KT822159	n.a.	n.a.	Guo et al. (2016)	2016
Armillaria mellea	Arm00278	PFD87_39	HKAS 86599, PFD87-39	homothallic Armillaria mellea	HKAS 86599		yes	single-spore culture	Kenya	Muguga	Muguga		n.a.	KT822250	KT822350		KT822152	n.a.	n.a.	Guo et al. (2016)	2016
Armillaria mellea	Arm00279	PFD87_41	HKAS 86600, PFD87-41	homothallic Armillaria mellea	HKAS 86600		yes	single-spore culture	Kenya	Kenya	Kenya		n.a.	KT822247	KT822355		KT822153	n.a.	n.a.	Guo et al. (2016)	2016
Armillaria mellea	Arm00611	MEX32	MEX32						Mexico	Nuevo Leon	Nuevo Leon		n.a.	n.a.	KX151881		n.a.	n.a.	n.a.	Klopfenstein et al. (2017)	2017
Armillaria mellea	Arm00285	MEX100	MEX100					n.a.	Mexico	State of Mexico, Coatepec Harinas	State of Mexico, Coatepec Harinas	Prunus persica	JX281798	JX281808	KC111012		n.a.	n.a.	n.a.	Román et al. (2013)	2013	Partial LSU -IGS1, 5.8S-ITS2-LSU D domain
Armillaria mellea	Arm00286	MEX72	MEX72					n.a.	Mexico	State of Mexico, Coatepec Harinas	State of Mexico, Coatepec Harinas	Prunus persica	JX281796	JX281806	n.a.		n.a.	n.a.	n.a.	Román et al. (2013)	2013	Partial LSU -IGS1, 5.8S-ITS2-LSU D domain
Armillaria mellea	Arm00287	MEX74	MEX74					n.a.	Mexico	State of Mexico, Coatepec Harinas	State of Mexico, Coatepec Harinas	Prunus persica	JX281797	JX281807	KC111011		n.a.	n.a.	n.a.	Román et al. (2013)	2013	Partial LSU -IGS1, 5.8S-ITS2-LSU D domain
Armillaria mellea	Arm00613	POLAND20 (203063)	POLAND20 (203063)						Poland	Lubusz Voivodeship	Lubusz Voivodeship	Betula pendula	n.a.	n.a.	KX151883		n.a.	n.a.	n.a.	Klopfenstein et al. (2017)	2017
Armillaria mellea	Arm00488	47 Qp Fgor	47, Qp Fgor			PCR-RFLP, sequencing		rhizomorph	Serbia	Srem, Fruška Gora	Fruška Gora	Quercus petraea	DQ115585	n.a.	n.a.		n.a.	n.a.	n.a.	Keča et al. (2006)	2006
Armillaria mellea	Arm00492	70 Cb II Fgor	70, Cb II Fgor			PCR-RFLP, sequencing		wood fragment	Serbia	Srem, Fruška Gora	Fruška Gora	Carpinus betulus	DQ115584	n.a.	n.a.		n.a.	n.a.	n.a.	Keča et al. (2006)	2006
Armillaria mellea	Arm00493	73,Fgor I pečur	73, Fgor I pečur			PCR-RFLP, sequencing		single-spore isolate	Serbia	Srem, Fruška Gora	Fruška Gora	Quercus petraea	DQ115586	n.a.	n.a.		n.a.	n.a.	n.a.	Keča et al. (2006)	2006
Armillaria mellea	Arm00594	CMW3975	CMW3975			Sequencing, mating		roots	South Africa	Cape Town, Company Gardens	Cape Town, Company Gardens	Quercus sp.	AF310327	AF310329	n.a.		n.a.	n.a.	n.a.	Coetzee et al. (2001)	2001
Armillaria mellea	Arm00595	CMW3975	CMW3978			Sequencing, mating		roots	South Africa	Cape Town, Company Gardens	Cape Town, Company Gardens	Quercus sp.	AF310326	AF310328	n.a.		n.a.	n.a.	n.a.	Coetzee et al. (2001)	2001
Armillaria mellea	Arm00548	B608	B608, CMW3966, AF						South Korea		South Korea		AF163611	AF163591	n.a.		n.a.	n.a.	n.a.	Coetzee et al. (2000)	2000
Armillaria mellea	Arm00549	B916	B916, CMW4610, A-5						South Korea		South Korea		AF163612	AF163592	DQ435639		n.a.	n.a.	n.a.	Coetzee et al. (2000), TEF: Maphosa et al. (2006)	2000
Armillaria mellea	Arm00550	B917	B917, CMW4611, A-2						South Korea		South Korea		AF163613	AF163593	DQ435640		n.a.	n.a.	n.a.	Coetzee et al. (2000), TEF: Maphosa et al. (2006)	2000
Armillaria mellea	Arm00614	AR64	AR64						Spain	Basque Country	Basque Country	Quercus pyrenaica	n.a.	n.a.	KX151884		n.a.	n.a.	n.a.	Klopfenstein et al. (2017)	2017
Armillaria mellea	Arm00615	AR68	AR68						Spain	Basque Country	Basque Country	Pinus radiata	n.a.	n.a.	KX151885		n.a.	n.a.	n.a.	Klopfenstein et al. (2017)	2017
Armillaria mellea	Arm00351	HY_3	HY-3					single-spore culture	Ukraine		unknown		JN657439	JN657466	JN657493		n.a.	n.a.	n.a.	Tsykun et al. (2013)	2013
Armillaria mellea	Arm00399	Am115	Am115			Haploid pairing			USA	Ontario	Ontario	Hardwood	n.a.	n.a.	JF895856		n.a.	JF895888	JF895920	Brazee et al. (2011)	2011
Armillaria mellea	Arm00401	E2_14	E2-14			PCR-RFLP			USA	Massachusetts	Massachusetts	Pinus strobus	n.a.	n.a.	JF895857		n.a.	JF895889	JF895921	Brazee et al. (2011)	2011
Armillaria mellea	Arm00536	B929	B929, CMW3962						USA	Berkeley, CA	Berkeley, CA	Mayten boria	AF163607	AF163596	n.a.		n.a.	n.a.	n.a.	Coetzee et al. (2000)	2000
Armillaria mellea	Arm00537	B1217	B1217, CMW4619, 216						USA	CA	CA		AF163609	AF163597	n.a.		n.a.	n.a.	n.a.	Coetzee et al. (2000)	2000
Armillaria mellea	Arm00540	B495	B495, CMW3155, NABS VI, 49-5						USA	Boston, MA	Boston, MA	Acer saccharum	AF163614	AF163589	n.a.		n.a.	n.a.	n.a.	Coetzee et al. (2000)	2000
Armillaria mellea	Arm00542	B629	B629, CMW4609, PJZ-87-1A						USA	Durham, NH	Durham, NH		AF163617	AF163588	n.a.		n.a.	n.a.	n.a.	Coetzee et al. (2000)	2000
Armillaria mellea	Arm00541	B497	B497, CMW3956, NABS VI, 97-1						USA	Provincetown, MA	Provincetown, MA	Acer rubrum	AF163615	AF163590	DQ435632		n.a.	n.a.	n.a.	Coetzee et al. (2000), TEF: Maphosa et al. (2006)	2000
Armillaria mellea	Arm00535	B927	B927, CMW3964						USA	Orinda, CA	Orinda, CA	Quercus sp.	AF163608	AF163595	DQ435634		n.a.	n.a.	FJ875695	Coetzee et al. (2000), TEF: Maphosa et al. (2006), LSU: Coetzee et al. (2011)	2000
Armillaria mellea	Arm00539	B282	B282, CMW4605, TCH-2-I						USA	Durham, NH	Durham, NH	Betula populifolla	AF163616	AF163587	DQ435633		n.a.	n.a.	DQ338545	Coetzee et al. (2000), TEF: Maphosa et al. (2006), LSU: Coetzee et al. (2011)	2000
Armillaria mellea	Arm00400	B275	HKAS 86611, B275	heterothallic Armillaria mellea	HKAS 86611		yes	single-spore culture	USA	New Hampshire	New Hampshire		n.a.	KT822256	KT822353		KT822161	n.a.	n.a.	Guo et al. (2016)	2016
Armillaria mellea	Arm00402	A3	ST20, A3	NABS VI				basidiome	USA	Wisconsin	Wisconsin		AY509187	AY213586	JF313128		n.a.	n.a.	n.a.	Kim et al. (2006), TEF: Ross-Davis et al. (2012)	2006
Armillaria mellea	Arm00403	ST2	ST21, TCH-2	NABS VI				multispore culture	USA	New Hampshire	New Hampshire		AY509188	AY213587	JF313127		n.a.	n.a.	n.a.	Kim et al. (2006), TEF: Ross-Davis et al. (2012)	2006
Armillaria mellea	Arm00404	ST5	ST5, GB934	NABS VI				multispore culture	USA	Virginia	Virginia		AY509185, AY509186	AY213584, AY213585	JF313137		n.a.	n.a.	n.a.	Kim et al. (2006), TEF: Ross-Davis et al. (2012)	2006	2 copies of IGS-1 and ITS
Armillaria mellea	Arm00587	CMW4620	CBS122218, CMW4620, B1218		CBS122218				West USA	CA	CA	unknown	n.a.	n.a.	DQ435635		n.a.	n.a.	DQ338542	Maphosa et al. (2006), LSU: Coetzee et al. (2011)	2006
Armillaria mellea (heterothallic)	Arm00071	CMW31161	CMW31161, KK: 3336/5, Qin: 00109	CBS K				single spore culture	China	Yunnan, Yulong Snow Mountain	Yunnan, Yulong Snow Mountain	Pinus armandi	KM205320	n.a.	KM205267		n.a.	n.a.	n.a.	Coetzee et al. (2015)	2015	Biological species according to Qin et al. (2007: Mycologia 99: 420-411)
Armillaria mellea (heterothallic)	Arm00072	CMW31172	CMW31172, KK: 3329, Qin: 00017	CBS K				single spore culture	China	Yunnan, Yulong Snow Mountain	Yunnan, Yulong Snow Mountain	Rhodendron sp.	KM205322	n.a.	KM205269		n.a.	n.a.	n.a.	Coetzee et al. (2015)	2015	Biological species according to Qin et al. (2007: Mycologia 99: 420-411)
Armillaria mellea (homothallic)	Arm00073	CMW31132	CMW31132, KK: 3345/1, Qin: 01010	CBS G				single spore culture	China	Hubei, Shennongjia	Hubei, Shennongjian Mountain	Ailanthus altissima	KM205343	n.a.	KM205290		n.a.	n.a.	n.a.	Coetzee et al. (2015)	2015	Biological species according to Qin et al. (2007: Mycologia 99: 420-411)
Armillaria mellea (homothallic)	Arm00074	CMW31133	CMW31133, KK: 3422/1, Qin: 99044	CBS G				single spore culture	China	Yunnan, Kunming	Yunnan, Kunming	Keteleeria sp	KM205344	n.a.	KM205291		n.a.	n.a.	n.a.	Coetzee et al. (2015)	2015	Biological species according to Qin et al. (2007: Mycologia 99: 420-411)
Armillaria mellea (homothallic)	Arm00075	CMW31134	CMW31134, KK: 3356/1, Qin: 02001	CBS G				single spore culture	China	Kuankuoshui Park, Guizhou	Guizhou, Kuankuoshui		KM205345	n.a.	KM205292		n.a.	n.a.	n.a.	Coetzee et al. (2015)	2015	Biological species according to Qin et al. (2007: Mycologia 99: 420-411)
Armillaria mellea ssp. nipponica	Arm00465	CMW8082	CMW8082, Yus2	Bhutanese RFLP group 1		Sequencing, mating		root samples	Bhutan	Thimphu, Yusipang	Yusipang	Pinus wallichiana	AY554335	AY554333	n.a.		n.a.	n.a.	n.a.	Coetzee et al. (2005)	2005
Armillaria mellea ssp. nipponica	Arm00466	CMW8202	CMW8202, Yus4	Bhutanese RFLP group 1		Sequencing, mating		root samples	Bhutan	Thimphu, Yusipang	Yusipang	Pinuswallichiana	AY554334	AY554332	n.a.		n.a.	n.a.	n.a.	Coetzee et al. (2005)	2005
Armillaria mellea subsp. nipponicaa	Arm00560	HUA93110	HUA93110						Japan	Horokanai, Hokkaido	Horokanai, Hokkaido	Fraxinus lanuginosa	D89922	n.a.	n.a.		n.a.	n.a.	n.a.	Terashima et al. (1998)	1998
Armillaria mexicana	Arm00605	MEX85	MEX85		IZTA4599	Morphology, sequencing		basidiome	Mexico	Coatepec Harinas	Coatepec Harinas	Prunus persica	KR061305	KR061308	KR061313		n.a.	n.a.	n.a.	Klopfenstein et al. (2017), ITS and IGS-1 Elias-Roman et al. (2018)	2017
Armillaria mexicana	Arm00606	MEX87	MEX87, CM-CNRG 399		IZTA4595 (holotype)	Morphology, sequencing		basidiome	Mexico	Coatepec Harinas	Coatepec Harinas	Prunus persica	KR061306	KR061310	KR061314		n.a.	n.a.	n.a.	Klopfenstein et al. (2017), ITS and IGS-1 Elias-Roman et al. (2018)	2017
Armillaria mexicana	Arm00607	MEX88	MEX88, CM-CNRG 365		IZTA4597	Morphology, sequencing		basidiome	Mexico	Coatepec Harinas	Coatepec Harinas	Prunus persica	KR061307	KR061311	KR061315		n.a.	n.a.	n.a.	Klopfenstein et al. (2017), ITS and IGS-1 Elias-Roman et al. (2018)	2017
Armillaria mexicana	Arm00288	MEX40	MEX40					n.a.	Mexico	State of Mexico, Temascaltepec	State of Mexico, Temascaltepec	Prunus persica	KC111002	KC111007	KC111016		n.a.	n.a.	n.a.	Román et al. (2013)	2013	Partial LSU -IGS1, 5.8S-ITS2-LSU D domain
Armillaria mexicana	Arm00289	MEX43	MEX43					n.a.	Mexico	State of Mexico, Temascaltepec	State of Mexico, Temascaltepec	Prunus persica	JX281802	JX281813	n.a.		n.a.	n.a.	n.a.	Román et al. (2013)	2013	Partial LSU -IGS1, 5.8S-ITS2-LSU D domain
Armillaria mexicana	Arm00290	MEX46	MEX46					n.a.	Mexico	State of Mexico, Temascaltepec	State of Mexico, Temascaltepec	Prunus persica	JX281803, JX281804	JX281812	n.a.		n.a.	n.a.	n.a.	Román et al. (2013)	2013	Partial LSU -IGS1, 5.8S-ITS2-LSU D domain
Armillaria mexicana	Arm00291	MEX47	MEX47					n.a.	Mexico	State of Mexico, Temascaltepec	State of Mexico, Temascaltepec	Prunus persica	KC111003, KC111004	KC111008	KC111017		n.a.	n.a.	n.a.	Román et al. (2013)	2013	Partial LSU -IGS1, 5.8S-ITS2-LSU D domain
Armillaria mexicana	Arm00292	MEX57	MEX57					n.a.	Mexico	State of Mexico, Almoloya de Alquisiras	State of Mexico, Almoloya de Alquisiras	Prunus persica	JX281805	JX281814	n.a.		n.a.	n.a.	n.a.	Román et al. (2013)	2013	Partial LSU -IGS1, 5.8S-ITS2-LSU D domain
Armillaria mexicana	Arm00293	MEX60	MEX60					n.a.	Mexico	State of Mexico, Almoloya de Alquisiras	State of Mexico, Almoloya de Alquisiras	Prunus persica	KC111005	KC111009	KC111018		n.a.	n.a.	n.a.	Román et al. (2013)	2013	Partial LSU -IGS1, 5.8S-ITS2-LSU D domain
Armillaria montagnei (ex luteobublina)	Arm00501	CMW5446	CMW5446, 7348/10			Sequencing		roots	Argentina	Neuquen Province	Neuquen Province	Nothofagus log	AF445068	AF448422	DQ435650		n.a.	n.a.	DQ338562	Coetzee et al. (2003), TEF and LSU: Coetzee et al. (2011)	2003	Identified as A. luteobublina at the time, but A. montagnei (Pildain et al. (2009)
Armillaria montagnei (ex luteobublina)	Arm00504	CMW8876	CMW8876, Chile-1			Sequencing		roots	Chile	Temuco	Temuco	Pinus radiata	AF445065	AF448423	DQ435658		n.a.	n.a.	n.a.	Coetzee et al. (2003), TEF: Maphosa et al. (2006)	2003	Identified as A. luteobublina at the time, but A. montagnei (Pildain et al. (2009)
Armillaria montagnei (Lineage II)	Arm00001	Arg143	BAFC51706, Arg143		BAFC51706	Morphology, sequencing		basidiome	Argentina	Lake Bagillt Futaleufu´, Chubut Province	Futaleufu´, La 106 Farm, Chubut Province	Nothofagus antarctica	n.a.	FJ711611	n.a.		n.a.	n.a.	n.a.	ITS: Pildain et al. (2009,) LSU: Pildain et al. (2009)	2009	Morphological description in Pildain et al. (2010)
Armillaria montagnei (Lineage II)	Arm00003	Arg272	BAFC51707, Arg272		BAFC51707	Morphology, sequencing		basidiome	Argentina	Puerto Blest, Parque Nacional Nahuel Huapí, Neuquen Province	Nahuel Huapí National Park, Puerto Blest, track to Los Cántaros Path, Neuquen Province	Nothofagus dombeyi	n.a.	FJ711610	n.a.		n.a.	n.a.	n.a.	ITS: Pildain et al. (2009,) LSU: Pildain et al. (2009)	2009	Morphological description in Pildain et al. (2010)
Armillaria montagnei (Lineage II)	Arm00004	Arg281	BAFC51661, Arg281		BAFC51661	Morphology, sequencing		basidiome	Argentina	Lake Lacar, Parque Nacional Lanin, Neuquen Province	Lanin National Park, Lacar Lake shore, Neuquen Province	Nothofagus oblicua	n.a.	FJ711608	n.a.		n.a.	n.a.	n.a.	ITS: Pildain et al. (2009,) LSU: Pildain et al. (2009)	2009	Morphological description in Pildain et al. (2010)
Armillaria montagnei (Lineage II)	Arm00005	Arg309	BAFC51708, Arg309, CMW29532		BAFC51708	Morphology, sequencing		basidiome	Argentina	Lake Nahuel Huapí, Parque Nacional Nahuel Huapí, Río Negro Province	Nahuel Huapí, Nahuel Huapí Lake shore, National Park, Río Negro Province	Nothofagus dombeyi	n.a.	FJ660939	n.a.		n.a.	n.a.	FJ711625	ITS: Pildain et al. (2009,) LSU: Pildain et al. (2009)	2009	Morphological description in Pildain et al. (2010)
Armillaria montagnei (Lineage II)	Arm00006	Arg311	BAFC51709, Arg311		BAFC51709	Morphology, sequencing		basidiome	Argentina	Lake Nahuel Huapí, Parque Nacional Nahuel Huapí, Río Negro Province	Nahuel Huapí, Nahuel Huapí Lake shore, National Park, Río Negro Province	Nothofagus dombeyi	n.a.	FJ711607	n.a.		n.a.	n.a.	n.a.	ITS: Pildain et al. (2009,) LSU: Pildain et al. (2009)	2009	Morphological description in Pildain et al. (2010)
Armillaria montagnei (Lineage II) (Neotype))	Arm00002	Arg270	BAFC51662 (Neotype), Arg270		BAFC51662 (Neotype)	Morphology, sequencing		basidiome	Argentina	Lake Bagillt Futaleufu´, Chubut Province	Baggillt lake shore, Baggilt Provincial Reserve, Chubut Province	Nothofagus pumilio	n.a.	FJ711609	n.a.		n.a.	n.a.	n.a.	ITS: Pildain et al. (2009,) LSU: Pildain et al. (2009)	2009	Morphological description in Pildain et al. (2010)
Armillaria nabsnona	Arm00407	ST16	ST16, SHAW,C.C	NABS IX				multispore culture	Alaska		Alaska		AY509178	AY213574	JF313124		n.a.	n.a.	n.a.	Kim et al. (2006), TEF: Ross-Davis et al. (2012)	2006
Armillaria nabsnona	Arm00042	CMW31100	CMW31100, KK3458/1, Qin: IX 1, Anderson: 121.1					single spore culture	Canada	British Columbia	British Columbia		KM205323	n.a.	KM205270		n.a.	n.a.	n.a.	Coetzee et al. (2015)	2015
Armillaria nabsnona	Arm00043	M90	M90	NABS IX				basidiome	Canada	British Columbia	British Columbia		AY509176, AY509177	AY213573	JF313122		n.a.	n.a.	n.a.	Kim et al. (2006), TEF: Ross-Davis et al. (2012)	2006	2 copies of IGS-1
Armillaria nabsnona	Arm00076	Gt798	HKAS 85523, Gt798	/	HKAS 85523			basidiome	China	Yiliang	Yiliang, YN		n.a.	KT822333	KT822411		KT822192	n.a.	n.a.	Guo et al. (2016)	2016
Armillaria nabsnona	Arm00077	Guo316	HKAS 85499, Guo316	/	HKAS 85499			basidiome	China	Yiliang	Yiliang, YN		n.a.	KT822265	KT822410		KT822189	n.a.	n.a.	Guo et al. (2016)	2016
Armillaria nabsnona	Arm00078	Guo317	HKAS 85500, Guo317	/	HKAS 85500			basidiome	China	Yiliang	Yiliang, YN		n.a.	KT822266	KT822413		KT822190	n.a.	n.a.	Guo et al. (2016)	2016
Armillaria nabsnona	Arm00079	ZT_1	HKAS 86544, ZT-1	/	HKAS 86544			commercial strain	China	Yiliang	Yiliang, YN		n.a.	KT822270	KT822412		KT822191	n.a.	n.a.	Guo et al. (2016)	2016
Armillaria nabsnona	Arm00247	00_3_1	MAFF420659, WD2599, TFM27089, 00-3-1		MAFF420659, WD2599, TFM27089			single-spore culture	Japan	Aomori	Aomori		AB510850	AB510899	AB510766		n.a.	n.a.	n.a.	Hasegawa et al. (2010)	2010
Armillaria nabsnona	Arm00248	00_4_4	MAFF420730, WD2613, TFM27094, 00-4-4		MAFF420730, WD2613, TFM27094			single-spore culture	Japan	Kanagawa	Kanagawa		AB510830	AB510876	AB510762		n.a.	n.a.	n.a.	Hasegawa et al. (2010)	2010
Armillaria nabsnona	Arm00249	00_16_4	FFPRI420860,WD2587, 00-16-4		FFPRI420860,WD2587			single-spore culture	Japan	Ibaraki	Ibaraki		AB510835	AB510883	AB510765		n.a.	n.a.	n.a.	Hasegawa et al. (2010)	2010
Armillaria nabsnona	Arm00250	NB3	TMIC 30987, NB3		TMIC 30987			single-spore culture	Japan	Tottori	Tottori		n.a.	AB510894	AB510763		n.a.	n.a.	n.a.	Hasegawa et al. (2010)	2010
Armillaria nabsnona	Arm00251	NB4	NB4					single-spore culture	Japan	Aomori	Aomori		AB510851	AB510900	AB510764		n.a.	n.a.	n.a.	Hasegawa et al. (2010)	2010
Armillaria nabsnona	Arm00420	C_3_3	C-3-3			Mating tests, sequencing		rhizomorphs	Japan	Hokkaido	Hokkaido	Gastrodia elata	AB368921	AB368926	n.a.		n.a.	n.a.	n.a.	Sekizaki et al. (2008)	2008
Armillaria nabsnona	Arm00421	C_4_3	C-4-3			Mating tests, sequencing		rhizomorph	Japan	Hokkaido	Hokkaido	Gastrodia elata	AB368922	AB368927	n.a.		n.a.	n.a.	n.a.	Sekizaki et al. (2008)	2008
Armillaria nabsnona	Arm00422	C_7_3	C-7-3			Mating tests, sequencing		rhizomorphs	Japan	Hokkaido	Hokkaido	Gastrodia elata	AB368923	AB368928	n.a.		n.a.	n.a.	n.a.	Sekizaki et al. (2008)	2008
Armillaria nabsnona	Arm00423	78	78			Mating tests, sequencing		basidiome	Japan	Hokkaido	Hokkaido	Gastrodia elata	AB368920	AB368925	n.a.		n.a.	n.a.	n.a.	Sekizaki et al. (2008)	2008
Armillaria nabsnona	Arm00424	TMIC30987_3	TMIC30987-3			tester strain, sequencing	yes	basidiome	Japan	Hokkaido	Hokkaido	Gastrodia elata	AB368924	AB368929	n.a.		n.a.	n.a.	n.a.	Sekizaki et al. (2008)	2008
Armillaria nabsnona	Arm00406	CMW31101	CMW31101, KK3459/1, Qin: IX 2, Anderson: 139.1					single-spore culture	USA	Idaho	Idaho		KM205324	n.a.	KM205271		n.a.	n.a.	n.a.	Coetzee et al. (2015)	2015
Armillaria nabsnona	Arm00405	C21	C21	NABS IX				basidiome	USA	Idaho	Idaho		AY509174, AY509175	AY213572	JF313119		n.a.	n.a.	n.a.	Kim et al. (2006), TEF: Ross-Davis et al. (2012)	2006	2 copies of IGS-1
Armillaria nabsnona	Arm00679	HI1	HI1						USA	Hawaii	Hawaii	Metrosideros polymorpha	n.a.	n.a.	KX151950		n.a.	n.a.	n.a.	Klopfenstein et al. (2017)	2017
Armillaria nabsnona	Arm00588	CMW6905	CMW6905, 28/HB-20/SS5						USA	Idaho	Idaho	unknown	n.a.	n.a.	DQ435631		n.a.	n.a.	DQ338542	Maphosa et al. (2006), LSU: Coetzee et al. (2011)	2006
Armillaria novae-zelandiae	Arm00035	CMW4964	CMW4964					basidiome	Australia	Queensland	Queensland	Pinus radiata	n.a.	AF329924	n.a.		n.a.	n.a.	n.a.	Coetzee et al. (2001)	2001
Armillaria novae-zelandiae	Arm00036	CMW4966	CMW4966					n.a	Australia				n.a.	AF329923	n.a.		n.a.	n.a.	n.a.	Coetzee et al. (2001)	2001
Armillaria novae-zelandiae	Arm00529	CMW4963	CMW4963, 121, ATCC66127, DAR41512			Morphology, sequencing		basidiome	Australia	Tasmania	Tasmania	Basidiocarp on Antherosperma moschatum	n.a.	AF329922	n.a.		n.a.	n.a.	n.a.	Coetzee et al. (2001)	2001
Armillaria novae-zelandiae	Arm00530	CMW4966	CMW4966, Lot4(4)			Morphology, sequencing			Australia		Australia		n.a.	AF329923	n.a.		n.a.	n.a.	n.a.	Coetzee et al. (2001)	2001
Armillaria novae-zelandiae	Arm00531	CMW4964	CMW4964, Q1d.Co11.10(3)			Morphology, sequencing		basidiome	Australia	Queensland	Queensland	Basidiocarps on P radiata	n.a.	AF329924	n.a.		n.a.	n.a.	n.a.	Coetzee et al. (2001)	2001
Armillaria novae-zelandiae	Arm00528	CMW4967	CMW4967, Q1d.Co11.9(3)			Morphology, sequencing			Australia	Queensland	Queensland	Pinus radiata	n.a.	AF329921	DQ435651		n.a.	n.a.	n.a.	Coetzee et al. (2001), TEF Maphosa et al. (2006)	2001
Armillaria novae-zelandiae	Arm00510	ATCC66127	ATCC66127, ATCC66127		ATCC66127	Mating, sequencing		basidiome	Australia	Mt Wellington, Tasmania	Mt Wellington, Tasmania	Antherosperma moschatum	n.a.	AF454739	n.a.		n.a.	n.a.	n.a.	Dunne et al. (2002)	2002
Armillaria novae-zelandiae	Arm00503	CMW5450	CMW5450, 7365/4			Sequencing		roots	Chile	Grand Isla de Chiloe	Grand Isla de Chiloe	Nothofagus log	n.a.	AF448418	DQ435650		n.a.	n.a.	n.a.	Coetzee et al. (2003), TEF: Maphosa et al. (2006)	2003
Armillaria novae-zelandiae	Arm00502	CMW5448	CMW5448, 7365/2			Sequencing		roots	Chile	Grand Isla de Chiloe, Chile	Grand Isla de Chiloe, Chile	Nothofagus log	n.a.	AF448417	DQ435653		n.a.	n.a.	DQ338554	Coetzee et al. (2003), TEF: Maphosa et al. (2006), LSU: Coetzee et al. (2011)	2003
Armillaria novae-zelandiae	Arm00499	CMW4143	CMW4143			Sequencing		roots	Indonesia	Sumatra	Lake Toba, Sumatra	Eucalyptus grandis	n.a.	AF448421	DQ435654		n.a.	n.a.		Coetzee et al. (2003), TEF: Maphosa et al. (2006)	2003
Armillaria novae-zelandiae	Arm00498	CMW3951	CMW3951, O-1			Sequencing		roots	Malaysia	Malaysia	Malaysia	Acacia mangium	n.a.	AF448419	n.a.		n.a.	n.a.	DQ338553	Coetzee et al. (2003), LSU: Coetzee et al. (2011)	2003
Armillaria novae-zelandiae	Arm00315	NZFS 1856	NZFS 1856, CMW4986					single-spore culture	New Zealand	Fiordland, Kepler Track	Fiordland, Single spore, Kepler Track		n.a.	AF329925	n.a.		n.a.	n.a.	n.a.	Coetzee et al. (2001)	2001
Armillaria novae-zelandiae	Arm00532	CMW4986	CMW4986, 3505/15			Morphology, sequencing		basidiome	New Zealand	South Island	South Island	Basidiocarps from Nothofagus fusca and N. solandri forest	n.a.	AF329925	n.a.		n.a.	n.a.	n.a.	Coetzee et al. (2001)	2001
Armillaria novae-zelandiae	Arm00314	CMW4722	CMW4722, G3.0.34.4					rhizomorph	New Zealand	Bay of Plenty, Kawerau	Tuararangaia Forest	Podocarp-hardwood forest	n.a.	AF329926	DQ435652		n.a.	n.a.	DQ338551	Coetzee et al. (2001), TEF Maphosa et al. (2006), LSU: Coetzee et al. (2011)	2001
Armillaria novae-zelandiae	Arm00316	NZFS 2270	NZFRI-M 5645, NZFS 2270		NZFRI-M 5645			single-spore culture	New Zealand	Nelson, Fenian Creek walkway, Karamea	Nelson, Fenian Creek walkway, Karamea	Dead wood Nothofagus sp.	n.a.	KR063266	n.a.		n.a.	n.a.	n.a.	Hood and Ramsfield (2016)	2016
Armillaria novae-zelandiae	Arm00688	PNZ87.54	PNZ87.54						Papua New Guinea				n.a.	n.a.	FJ618650		n.a.	n.a.	n.a.	Klopfenstein et al. (2017)	2017
Armillaria novae-zelandiae (Lineage I)	Arm00007	Arg46	BAFC51705, Arg46		BAFC51705	Morphology, sequencing		basidiome	Argentina	Victoria isle, Parque Nacional Nahuel Huapí, Río Negro Province	Nahuel Huapí National Park, Victoria isle, Río Negro Province	Pinus radiata	n.a.	FJ711614	n.a.		n.a.	n.a.	n.a.	ITS: Pildain et al. (2009,) LSU: Pildain et al. (2009)	2009	Morphological description in Pildain et al. (2010)
Armillaria novae-zelandiae (Lineage I)	Arm00008	Arg49	BAFC51701, Arg49, CMW29521		BAFC51701	Morphology, sequencing		basidiome	Argentina	Lake Correntoso, Parque Nacional Nahuel Huapí, Neuquen Province	Nahuel Huapí National Park, Correntoso lake shore, Neuquen Province	Nothofagus dombeyi	n.a.	FJ660935	n.a.		n.a.	n.a.	FJ711629	ITS: Pildain et al. (2009,) LSU: Pildain et al. (2009)	2009	Morphological description in Pildain et al. (2010)
Armillaria novae-zelandiae (Lineage I)	Arm00009	Arg52	BAFC51660, Arg52		BAFC51660	Morphology, sequencing		basidiome	Argentina	Chachin waterfall, Parque Nacional Lanin, Neuquen Province	Lanin National Park, Chachin waterfall shore, Neuquen Province	Nothofagus alpina	n.a.	FJ711613	n.a.		n.a.	n.a.	n.a.	ITS: Pildain et al. (2009,) LSU: Pildain et al. (2009)	2009	Morphological description in Pildain et al. (2010)
Armillaria novae-zelandiae (Lineage I)	Arm00010	Arg53	BAFC51702, Arg53, CMW29523		BAFC51702	Morphology, sequencing		basidiome	Argentina	Quechuquina farm, Parque Nacional Lanin, Neuquen Province	Lanin National Park, Quechuquina farm, Neuquen Province	Nothofagus alpina	n.a.	FJ660936	n.a.		n.a.	n.a.	FJ711631	ITS: Pildain et al. (2009,) LSU: Pildain et al. (2009)	2009	Morphological description in Pildain et al. (2010)
Armillaria novae-zelandiae (Lineage I)	Arm00011	Arg55	BAFC51703, Arg55		BAFC51703	Morphology, sequencing		basidiome	Argentina	Lake Quillén, Parque Nacional Lanin, Neuquen Province	Lanin National Park, Quillén Lake shore, Neuquen Province	Nothofagus obliqua	n.a.	FJ711612	n.a.		n.a.	n.a.	n.a.	ITS: Pildain et al. (2009,) LSU: Pildain et al. (2009)	2009	Morphological description in Pildain et al. (2010)
Armillaria novae-zelandiae (Lineage I)	Arm00012	Arg56	BAFC51659, Arg56		BAFC51659	Morphology, sequencing		basidiome	Argentina	Lake Quillén, Parque Nacional Lanin, Neuquen Province	Lanin National Park, Quillén lake coast, Neuquen Province	Nothofagus obliqua	n.a.	FJ711615	n.a.		n.a.	n.a.	n.a.	ITS: Pildain et al. (2009,) LSU: Pildain et al. (2009)	2009	Morphological description in Pildain et al. (2010)
Armillaria novae-zelandiae (Lineage I)	Arm00013	Arg57	BAFC51704, Arg57, CMW29524		BAFC51704	Morphology, sequencing		basidiome	Argentina	Quechuquina farm, Parque Nacional Lanin, Neuquen Province	Lanin National Park, Quechuquina farm, Neuquen Province	Pseudotsuga menziesii	n.a.	FJ660937	n.a.		n.a.	n.a.	FJ711627	ITS: Pildain et al. (2009,) LSU: Pildain et al. (2009)	2009	Morphological description in Pildain et al. (2010)
Armillaria ostoyae	Arm00647	KK-01-121/1	KK-01-121/1						Belarus	Minsk	Minsk		n.a.	n.a.	KX151918		n.a.	n.a.	n.a.	Klopfenstein et al. (2017)	2017
Armillaria ostoyae	Arm00084	CMW31102	CMW31102, KK: 3412/1, Qin: 97058-B	CBS D				single spore culture	China	Jilin	Jilin, Zhangguangcai Mountain		KM205325	n.a.	KM205272		n.a.	n.a.	n.a.	Coetzee et al. (2015)	2015	Biological species according to Qin et al. (2007: Mycologia 99: 420-411)
Armillaria ostoyae	Arm00085	CMW31103	CMW31103, KK: 3403/1, Qin: 96043	CBS D				single spore culture	China	Jilin	Jilin, Zhangguangcai Mountain	Larix olgensis	KM205326	n.a.	KM205273		n.a.	n.a.	n.a.	Coetzee et al. (2015)	2015	Biological species according to Qin et al. (2007: Mycologia 99: 420-411)
Armillaria ostoyae	Arm00086	CMW31104	CMW31104, KK: 3404/1, Qin: 96044	CBS D				single spore culture	China	Jilin	Jilin, Zhangguangcai Mountain		KM205327	n.a.	KM205274		n.a.	n.a.	n.a.	Coetzee et al. (2015)	2015	Biological species according to Qin et al. (2007: Mycologia 99: 420-411)
Armillaria ostoyae	Arm00087	CMW31110	CMW31110, KK: 3401/1, Qin: 96035	CBS D				single spore culture	China	Jilin, Changbai Mountain	Jilin, Changbai Mountain	Abies nephrolepis	KM205329	n.a.	KM205276		n.a.	n.a.	n.a.	Coetzee et al. (2015)	2015	Biological species according to Qin et al. (2007: Mycologia 99: 420-411)
Armillaria ostoyae	Arm00080	96043/11	HKAS 86579, 96043/11	(CBS D) Armillaria ostoyae	HKAS 86579			single spore	China	Dunhua	Dunhua, JL		n.a.	KT822310	KT822428		KT822215	n.a.	n.a.	Guo et al. (2016)	2016
Armillaria ostoyae	Arm00081	96044/24	HKAS 86580, 96044/24	(CBS D) Armillaria ostoyae	HKAS 86580			single spore	China	Dunhua	Dunhua, JL		n.a.	KT822311	KT822430		KT822216	n.a.	n.a.	Guo et al. (2016)	2016
Armillaria ostoyae	Arm00082	97058B/16	HKAS 86581, 97058B/16	(CBS D) Armillaria ostoyae	HKAS 86581			single spore	China	Dunhua	Dunhua, JL		n.a.	KT822292	KT822429		KT822217	n.a.	n.a.	Guo et al. (2016)	2016
Armillaria ostoyae	Arm00083	98+3/4	HKAS 86582, 98+3/4	(CBS D) Armillaria ostoyae	HKAS 86582			single spore	China	Dunhua	Dunhua, JL		n.a.	KT822307	KT822431		KT822177	n.a.	n.a.	Guo et al. (2016)	2016
Armillaria ostoyae	Arm00653	KK-03-382/1	KK-03-382/1						China	Jilin	Jilin	Populus sp.	n.a.	n.a.	KX151924		n.a.	n.a.	n.a.	Klopfenstein et al. (2017)	2017
Armillaria ostoyae	Arm00654	KK-03-404/1	KK-03-404/1						China	Jilin	Jilin		n.a.	n.a.	KX151925		n.a.	n.a.	n.a.	Klopfenstein et al. (2017)	2017
Armillaria ostoyae	Arm00184	MUAF 502	BRNM 695627, MUAF 502		BRNM 695627			strain from basidiome	Czech Republic	Ceskomoravská vrchovina	Ceskomoravská vrchovina (Czech-Moravian Highlands), Ransko		n.a.	EU257714	EU251401		n.a.	n.a.	n.a.	Antonin et al. (2009)	2009
Armillaria ostoyae	Arm00185	MUAF 537	BRNM 706815, MUAF 537		BRNM 706815			strain from basidiome	Czech Republic	Klíny	Beskydy Mts., Klíny		EU257711	EU257717	EU251400		n.a.	n.a.	n.a.	Antonin et al. (2009)	2009
Armillaria ostoyae	Arm00639	G6 (KC2)	G6 (KC2)						Finland	Uusimaa	Uusimaa	Pinus sylvestris	n.a.	n.a.	KX151909		n.a.	n.a.	n.a.	Klopfenstein et al. (2017)	2017
Armillaria ostoyae	Arm00649	KK-94-277/TI	KK-94-277/TI						Finland	Uusimaa	Uusimaa	Pinus sylvestris	n.a.	n.a.	KX151920		n.a.	n.a.	n.a.	Klopfenstein et al. (2017)	2017
Armillaria ostoyae	Arm00563	O1	O1			Mating, morphology			France	South-western France	South-western France	Pinus pinaster	n.a.	U54813	n.a.		n.a.	n.a.	n.a.	Chillali et al. (1998)	1998
Armillaria ostoyae	Arm00564	O2	O2			Mating, morphology			France	South-western France	South-western France	Pinus pinaster	n.a.	U54815	n.a.		n.a.	n.a.	n.a.	Chillali et al. (1998)	1998
Armillaria ostoyae	Arm00565	O3	O3			Mating, morphology			France	South-western France	South-western France	Ulex nana	n.a.	U54816	n.a.		n.a.	n.a.	n.a.	Chillali et al. (1998)	1998
Armillaria ostoyae	Arm00206	C2	C2				yes	single-spore culture	France		unknown		JN657432	JN657459	JN657486		n.a.	n.a.	n.a.	Tsykun et al. (2013)	2013
Armillaria ostoyae	Arm00207	C4	C4				yes	single-spore culture	France		unknown		JN657433	JN657460	JN657487		n.a.	n.a.	n.a.	Tsykun et al. (2013)	2013
Armillaria ostoyae	Arm00208	C5	C5				yes	single-spore culture	France		unknown		HQ232281	HQ232289	HQ285903		n.a.	n.a.	n.a.	Tsykun et al. (2013)	2013
Armillaria ostoyae	Arm00650	GR.SR-8	GR.SR-8						Greece	Rhodope	Rhodope	Picea abies	n.a.	n.a.	KX151921		n.a.	n.a.	n.a.	Klopfenstein et al. (2017)	2017
Armillaria ostoyae	Arm00651	GR.AR-3	GR.AR-3						Greece	Rhodope	Rhodope	Abies borisii-regis	n.a.	n.a.	KX151922		n.a.	n.a.	n.a.	Klopfenstein et al. (2017)	2017
Armillaria ostoyae	Arm00252	88_01_19	88-01-19					single-spore culture	Japan	Aomori	Aomori		AB510815	AB510859	AB510784		n.a.	n.a.	n.a.	Hasegawa et al. (2010)	2010
Armillaria ostoyae	Arm00253	91_01_10	91-01-10					single-spore culture	Japan	Hokkaido	Hokkaido		AB510821	AB510865	AB510785		n.a.	n.a.	n.a.	Hasegawa et al. (2010)	2010
Armillaria ostoyae	Arm00254	94_8_2	MAFF420661, WD2601, 94-8-2		MAFF420661, WD2601			single-spore culture	Japan	Aomori	Aomori		AB510811	AB510855	AB510783		n.a.	n.a.	n.a.	Hasegawa et al. (2010)	2010
Armillaria ostoyae	Arm00255	2002_66_03	2002-66-03					single-spore culture	Japan	Tochigi	Tochigi		AB510847	AB510896	AB510781		n.a.	n.a.	n.a.	Hasegawa et al. (2010)	2010
Armillaria ostoyae	Arm00256	89_03B_09	89-03B-09					single-spore culture	Japan	Hokkaido	Hokkaido		AB510817	AB510861	AB510780		n.a.	n.a.	n.a.	Hasegawa et al. (2010)	2010
Armillaria ostoyae	Arm00257	94_75_07	FFPRI420865, WD2592, TFM27102, 94-75-07		FFPRI420865, WD2592, TFM27102			single-spore culture	Japan	Iwate	Iwate		AB510810	AB510854	AB510779		n.a.	n.a.	n.a.	Hasegawa et al. (2010)	2010
Armillaria ostoyae	Arm00258	NC8	TMIC 31491, NC8		TMIC 31491			single-spore culture	Japan	Aomori	Aomori		AB510848	AB510897	AB510782		n.a.	n.a.	n.a.	Hasegawa et al. (2010)	2010
Armillaria ostoyae	Arm00553	HUA9112	HUA9112						Japan	Moshiri, Hokkaido	Moshiri, Hokkaido	Betula ermanii	D89923	n.a.	n.a.		n.a.	n.a.	n.a.	Terashima et al. (1998)	1998
Armillaria ostoyae	Arm00554	HUA9242	HUA9242						Japan	Asahikawa, Hokkaido	Asahikawa, Hokkaido	Gastria elata	D89924	n.a.	n.a.		n.a.	n.a.	n.a.	Terashima et al. (1998)	1998
Armillaria ostoyae	Arm00648	KK-89-112/9	KK-89-112/9						Luxembourg			Larix sp.	n.a.	n.a.	KX151919		n.a.	n.a.	n.a.	Klopfenstein et al. (2017)	2017
Armillaria ostoyae	Arm00487	31 Spr VIII Dur	31, Spr VIII Dur			PCR-RFLP, sequencing		rhizomorph	Montenegro	Durmitor	Durmitor	Picea abies	DQ115573	n.a.	n.a.		n.a.	n.a.	n.a.	Keča et al. (2006)	2006
Armillaria ostoyae	Arm00644	POLAND5 (205005)	POLAND5 (205005)						Poland	Wielkopolska Voivodeship	Wielkopolska Voivodeship	Pinus sylvestris	n.a.	n.a.	KX151915		n.a.	n.a.	n.a.	Klopfenstein et al. (2017)	2017
Armillaria ostoyae	Arm00645	POLAND7 (205007)	POLAND7 (205007)						Poland	Wielkopolska Voivodeship	Wielkopolska Voivodeship	Pinus sylvestris	n.a.	n.a.	KX151916		n.a.	n.a.	n.a.	Klopfenstein et al. (2017)	2017
Armillaria ostoyae	Arm00646	POLAND13 (205013)	POLAND13 (205013)						Poland	Wielkopolska Voivodeship	Wielkopolska Voivodeship	Pinus sylvestris	n.a.	n.a.	KX151917		n.a.	n.a.	n.a.	Klopfenstein et al. (2017)	2017
Armillaria ostoyae	Arm00485	23_Fir IV Goc	23, Fir IV Goc			PCR-RFLP, sequencing		mycelium	Serbia	Goč	Goč	Abies alba	DQ115572	n.a.	n.a.		n.a.	n.a.	n.a.	Keča et al. (2006)	2006
Armillaria ostoyae	Arm00490	67,Omor Tara	67, Omor Tara			PCR-RFLP, sequencing		mycelium	Serbia	Tara	Tara	Picea omorika	DQ115574	n.a.	n.a.		n.a.	n.a.	n.a.	Keča et al. (2006)	2006
Armillaria ostoyae	Arm00655	HC-2M	HC-2M						South Korea	Hongcheon	Hongcheon	Pinus koraiensis	n.a.	n.a.	KX151926		n.a.	n.a.	n.a.	Klopfenstein et al. (2017)	2017
Armillaria ostoyae	Arm00656	HC-3R	HC-3R						South Korea	Hongcheon	Hongcheon	Pinus koraiensis	n.a.	n.a.	KX151927		n.a.	n.a.	n.a.	Klopfenstein et al. (2017)	2017
Armillaria ostoyae	Arm00657	HC-6M	HC-6M						South Korea	Hongcheon	Hongcheon	Pinus koraiensis	n.a.	n.a.	KX151928		n.a.	n.a.	n.a.	Klopfenstein et al. (2017)	2017
Armillaria ostoyae	Arm00643	AR34	AR34						Spain	Basque Country	Basque Country	Pinus radiata	n.a.	n.a.	KX151913		n.a.	n.a.	n.a.	Klopfenstein et al. (2017)	2017
Armillaria ostoyae	Arm00652	MSK17	MSK17						Spain	Basque Country	Basque Country	Pinus radiata	n.a.	n.a.	KX151923		n.a.	n.a.	n.a.	Klopfenstein et al. (2017)	2017
Armillaria ostoyae	Arm00640	CH20 (M4817 genet C1)	CH20 (M4817 genet C1)						Switzerland			Pinus mugo	n.a.	n.a.	KX151910		n.a.	n.a.	n.a.	Klopfenstein et al. (2017)	2017
Armillaria ostoyae	Arm00641	CH26 (M4398 isolate C1)	CH26 (M4398 isolate C1)						Switzerland			Fagus sylvatica	n.a.	n.a.	KX151911		n.a.	n.a.	n.a.	Klopfenstein et al. (2017)	2017
Armillaria ostoyae	Arm00642	CH31 (M4403 isolate C1)	CH31 (M4403 isolate C1)						Switzerland			Quercus cerris	n.a.	n.a.	KX151912		n.a.	n.a.	n.a.	Klopfenstein et al. (2017)	2017
Armillaria ostoyae	Arm00337	D20	D20					mycelial fans	Switzerland		unknown		JN657436	JN657463	JN657490		n.a.	n.a.	n.a.	Tsykun et al. (2013)	2013
Armillaria ostoyae	Arm00352	HpAg1	HpAg1					single-spore culture	Ukraine		unknown		JN657435	JN657462	JN657489		n.a.	n.a.	n.a.	Tsykun et al. (2013)	2013
Armillaria ostoyae	Arm00353	Y17DS	Y17DS					rhizomorph	Ukraine		unknown		JN657434	JN657461	JN657488		n.a.	n.a.	n.a.	Tsykun et al. (2013)	2013
Armillaria ostoyae	Arm00408	P1404	P1404, P1404	NABS I				basidiome	USA	Idaho	Idaho		AY509157	AY213554	JF313140		n.a.	n.a.	n.a.	Kim et al. (2006), TEF: Ross-Davis et al. (2012)	2006
Armillaria ostoyae	Arm00409	ST1	ST1, DMR20	NABS I				multispore culture	USA	New Hampshire	New Hampshire		AY509154	AY213552	JF313141		n.a.	n.a.	n.a.	Kim et al. (2006), TEF: Ross-Davis et al. (2012)	2006
Armillaria ostoyae	Arm00410	ST2	ST2, AMM9067	NABS I				basidiome	USA	Washington	Washington		AY509155, AY509156	AY213553	JF313139		n.a.	n.a.	n.a.	Kim et al. (2006), TEF: Ross-Davis et al. (2012)	2006	2 copies of IGS-1
Armillaria ostoyae	Arm00589	CMW3162	CBS122209, ATCC44396, CMW3162, B481		CBS122209, ATCC44396				USA	Mansfield, MA	Mansfield, MA	Abies balsamea	n.a.	n.a.	DQ435625		n.a.	n.a.	DQ338549	Maphosa et al. (2006), LSU: Coetzee et al. (2011)	2006
Armillaria pallidula	Arm00521	CMW4972	CMW4972, Q1d5761			Morphology, sequencing			Australia	Queensland	Queensland	Unknown	n.a.	AF329914	n.a.		n.a.	n.a.	n.a.	Coetzee et al. (2001)	2001
Armillaria pallidula	Arm00522	CMW4968	CMW4968, 3626, ATCC66124			Morphology, sequencing			Australia	Australia	Australia	Pinus caribaea var hondurensis	n.a.	AF329915	FJ618665		n.a.	n.a.	n.a.	Coetzee et al. (2001), TEF: Klopfenstein et al. (2018)	2001
Armillaria pallidula	Arm00507	ATCC66124	ATCC66124, ATCC66124		ATCC66124	Mating, sequencing		basidiome	Australia	Toolara State Forest, Queensland	Toolara State Forest, Queensland	Pinus caribaea	n.a.	AF454738	n.a.		n.a.	n.a.	n.a.	Dunne et al. (2002)	2002
Armillaria pallidula	Arm00690	3626	3626						Australia				n.a.	n.a.	FJ618665		n.a.	n.a.	n.a.	Klopfenstein et al. (2017)	2017
Armillaria paulensis (H)	Arm00425	SP308014 (Holotype)	MycoBank: MB 510907, SP30801, SP308014 (Holotype)		MycoBank: MB 510907, SP30801	Morphology, sequencing		basidiome	Brazil	Brazil	Parque Estadual das Fontes do Ipiranga, São Paulo City		n.a.	EF639348	n.a.		n.a.	n.a.	n.a.	Lima et al. (2008)	2008
Armillaria puiggarii	Arm00687	PPg85-63	PPg85-63						Guadeloupe				n.a.	n.a.	FJ618636		n.a.	n.a.	n.a.	Klopfenstein et al. (2017)	2017
Armillaria sinapina	Arm00658	NKAK5	NKAK5						Alaska		Alaska	Populus tremuloides	n.a.	n.a.	KX151929		n.a.	n.a.	n.a.	Klopfenstein et al. (2017)	2017
Armillaria sinapina	Arm00659	NKAK9F	NKAK9F						Alaska		Alaska	Salix sp.	n.a.	n.a.	KX151930		n.a.	n.a.	n.a.	Klopfenstein et al. (2017)	2017
Armillaria sinapina	Arm00044	M50	M50, SP81-1	NABS V				basidiome	Canada	British Columbia	British Columbia		AY509167	AY213563, AY213564	JF313114		n.a.	n.a.	n.a.	Kim et al. (2006), TEF: Ross-Davis et al. (2012)	2006	2 copies of ITS
Armillaria sinapina	Arm00685	V SP82-23	V SP82-23						Canada				n.a.	n.a.	FJ618655		n.a.	n.a.	n.a.	Klopfenstein et al. (2017)	2017
Armillaria sinapina	Arm00091	CMW31112	CMW31112, KK: 3393/1, Qin: 93012	CBS A				single spore culture	China	Neimeng (Inner Mongolia)	Neimeng (Inner Mongolia)	Betula dahurica	KM205330	n.a.	KM205277		n.a.	n.a.	n.a.	Coetzee et al. (2015)	2015	Biological species according to Qin et al. (2007: Mycologia 99: 420-411)
Armillaria sinapina	Arm00092	CMW31113	CMW31113, KK: 3397/1, Qin: 96015	CBS A				single spore culture	China	Jilin, Changbai Mountain	Jilin, Changbai Mountain	Betula ermanii	KM205331	n.a.	KM205278		n.a.	n.a.	n.a.	Coetzee et al. (2015)	2015	Biological species according to Qin et al. (2007: Mycologia 99: 420-411)
Armillaria sinapina	Arm00093	CMW31115	CMW31115, KK: 3425/1, Qin: 99104	CBS A				single spore culture	China	Heilongjiang	Heilongjiang, Xiaoxing'anling Mountain	Betula platyphylla	KM205332	n.a.	KM205279		n.a.	n.a.	n.a.	Coetzee et al. (2015)	2015	Biological species according to Qin et al. (2007: Mycologia 99: 420-411)
Armillaria sinapina	Arm00088	96015/39	HKAS 86566, 96015/39	(CBS A) Armillaria sinapina	HKAS 86566			single spore	China	Changbaishan	Changbaishan, JL		n.a.	KT822323	KT822422		KT822208	n.a.	n.a.	Guo et al. (2016)	2016
Armillaria sinapina	Arm00089	96037/12	HKAS 86567, 96037/12	(CBS A) Armillaria sinapina	HKAS 86567			single spore	China	Changbaishan	Changbaishan, JL		n.a.	KT822272	KT822423		KT822211	n.a.	n.a.	Guo et al. (2016)	2016
Armillaria sinapina	Arm00090	99116/7	HKAS 86568, 99116/7	(CBS A) Armillaria sinapina	HKAS 86568			single spore	China	Yichun	Yichun, HLJ		n.a.	KT822262	KT822424		KT822219	n.a.	n.a.	Guo et al. (2016)	2016
Armillaria sinapina	Arm00259	96_7_1	MAFF420663, WD2603, TFM27085, 96-7-1		MAFF420663, WD2603, TFM27085			single-spore culture	Japan	Hokkaido	Hokkaido		AB510827	AB510873	AB510774		n.a.	n.a.	n.a.	Hasegawa et al. (2010)	2010
Armillaria sinapina	Arm00260	96_8_1	TFM26872, 96-8-1		TFM26872			single-spore culture	Japan	Hokkaido	Hokkaido		n.a.	AB510878	AB510777		n.a.	n.a.	n.a.	Hasegawa et al. (2010)	2010
Armillaria sinapina	Arm00261	05_7_1	TFM26986, 05-7-1		TFM26986			single-spore culture	Japan	Hokkaido	Hokkaido		AB510838	AB510886	AB510775		n.a.	n.a.	n.a.	Hasegawa et al. (2010)	2010
Armillaria sinapina	Arm00262	05_13_2	FFPRI420862, WD2589, TFM26991, 05-13-2		FFPRI420862, WD2589, TFM26991			single-spore culture	Japan	Hokkaido	Hokkaido		AB510836	AB510884	AB510776		n.a.	n.a.	n.a.	Hasegawa et al. (2010)	2010
Armillaria sinapina	Arm00263	05_46_1	TFM27021, 05-46-1		TFM27021			single-spore culture	Japan	Hokkaido	Hokkaido		AB510841	AB510889	AB510778		n.a.	n.a.	n.a.	Hasegawa et al. (2010)	2010
Armillaria sinapina	Arm00557	HUA9124	HUA9124						Japan	Tomakomai, Hokkaido	Tomakomai, Hokkaido	Ulmus japonica	D89925	n.a.	n.a.		n.a.	n.a.	n.a.	Terashima et al. (1998)	1998
Armillaria sinapina	Arm00411	P2_7	P2-7			PCR-RFLP			USA	Massachusetts	Massachusetts	Acer saccharum	n.a.	n.a.	JF895850		n.a.	JF895884	JF895916	Brazee et al. (2011)	2011
Armillaria sinapina	Arm00414	TO3_7	TO3-7			PCR-RFLP			USA	Massachusetts	Massachusetts	Tsuga canadensis	n.a.	n.a.	JF895851		n.a.	JF895885	JF895917	Brazee et al. (2011)	2011
Armillaria sinapina	Arm00412	ST12	ST12, AMM9065	NABS V				basidiome	USA	Washington	Washington		AY509168	AY213565	JF313132		n.a.	n.a.	n.a.	Kim et al. (2006), TEF: Ross-Davis et al. (2012)	2006
Armillaria sinapina	Arm00413	ST13	ST13, CF-2	NABS V				multispore culture	USA	Michigan	Michigan		AY509169, AY509170	AY213566, AY213567	JF313131		n.a.	n.a.	n.a.	Kim et al. (2006), TEF: Ross-Davis et al. (2012)	2006	2 copies of IGS-1 and ITS
Armillaria sinapina	Arm00602	WY13 plot 57	WY13 plot 57						USA	Wyoming	Wyoming	Populus tremuloides	n.a.	n.a.	JQ898315		n.a.	n.a.	n.a.	Klopfenstein et al. (2017)	2017
Armillaria sinapina	Arm00603	WY03 plot 4	WY03 plot 4						USA	Wyoming	Wyoming	Picea engelmannii	n.a.	n.a.	JQ898316		n.a.	n.a.	n.a.	Klopfenstein et al. (2017)	2017
Armillaria singula	Arm00558	HUA9101	HUA9101						Japan	Tomakomai, Hokkaido	Tomakomai, Hokkaido	Fraxinus mandsubrica var. japonica	D89926	n.a.	n.a.		n.a.	n.a.	n.a.	Terashima et al. (1998)	1998
Armillaria solidipes	Arm00630	CANADAP9	CANADAP9						Canada	British Columbia	British Columbia	Pseudotsuga menziesii	n.a.	n.a.	KX151900		n.a.	n.a.	n.a.	Klopfenstein et al. (2017)	2017
Armillaria solidipes	Arm00631	CANADAP17	CANADAP17						Canada	British Columbia	British Columbia	Pseudotsuga menziesii	n.a.	n.a.	KX151901		n.a.	n.a.	n.a.	Klopfenstein et al. (2017)	2017
Armillaria solidipes	Arm00632	CANADAP31	CANADAP31						Canada	British Columbia	British Columbia	Picea engelmannii	n.a.	n.a.	KX151902		n.a.	n.a.	n.a.	Klopfenstein et al. (2017)	2017
Armillaria solidipes	Arm00633	CANADAP50	CANADAP50						Canada	British Columbia	British Columbia	Picea engelmannii	n.a.	n.a.	KX151903		n.a.	n.a.	n.a.	Klopfenstein et al. (2017)	2017
Armillaria solidipes	Arm00634	CANADAP54	CANADAP54						Canada	British Columbia	British Columbia	Abies lasiocarpa	n.a.	n.a.	KX151904		n.a.	n.a.	n.a.	Klopfenstein et al. (2017)	2017
Armillaria solidipes	Arm00635	NKA3	NKA3						Canada	Newfoundland	Newfoundland		n.a.	n.a.	KX151905		n.a.	n.a.	n.a.	Klopfenstein et al. (2017)	2017
Armillaria solidipes	Arm00636	NKA15	NKA15						Canada	Newfoundland	Newfoundland		n.a.	n.a.	KX151906		n.a.	n.a.	n.a.	Klopfenstein et al. (2017)	2017
Armillaria solidipes	Arm00637	NKA19	NKA19						Canada	Newfoundland	Newfoundland		n.a.	n.a.	KX151907		n.a.	n.a.	n.a.	Klopfenstein et al. (2017)	2017
Armillaria solidipes	Arm00638	NKA28 (NLC 439)	NKA28 (NLC 439)						Canada	Newfoundland	Newfoundland		n.a.	n.a.	KX151908		n.a.	n.a.	n.a.	Klopfenstein et al. (2017)	2017
Armillaria solidipes	Arm00194	CMW31107	CMW31107, KK1066/3					single-spore culture	Finland	Nurmijärvi	Nurmijärvi	Pinus sylvestris	KM205328	n.a.	KM205275		n.a.	n.a.	n.a.	Coetzee et al. (2015)	2015
Armillaria solidipes	Arm00330	1983_13	1983-13			Mating test, RFLP, sequencing		rhizomorphs	Norway	Akershus: Ås	Akershus: Ås	Picea abies	GQ847514	n.a.	n.a.		n.a.	n.a.	n.a.	Keča and Solheim (2011)	2011
Armillaria solidipes	Arm00415	MS2_11	MS2-11			PCR-RFLP			USA	Massachusetts	Massachusetts	Pinus rigida	n.a.	n.a.	JF895852		n.a.	JF895886	JF895918	Brazee et al. (2011)	2011
Armillaria solidipes	Arm00416	W1_9	W1-9			PCR-RFLP			USA	Massachusetts	Massachusetts	Tsuga canadensis	n.a.	n.a.	JF895853		n.a.	JF895887	JF895919	Brazee et al. (2011)	2011
Armillaria solidipes	Arm00599	WY41 plot 143	WY41 plot 143						USA	Wyoming	Wyoming	Pinus contorta	n.a.	n.a.	JQ898312		n.a.	n.a.	n.a.	Klopfenstein et al. (2017)	2017
Armillaria solidipes	Arm00600	WY107 plot 286	WY107 plot 286						USA	Wyoming	Wyoming	Populus tremuloides	n.a.	n.a.	JQ898313		n.a.	n.a.	n.a.	Klopfenstein et al. (2017)	2017
Armillaria solidipes	Arm00622	CO102 (80-R121)	CO102 (80-R121)						USA	Colorado	Colorado	Picea engelmannii	n.a.	n.a.	KX151892		n.a.	n.a.	n.a.	Klopfenstein et al. (2017)	2017
Armillaria solidipes	Arm00623	AZ22F (H66-324 R.1)	AZ22F (H66-324 R.1)						USA	Arizona	Arizona	Picea engelmannii	n.a.	n.a.	KX151893		n.a.	n.a.	n.a.	Klopfenstein et al. (2017)	2017
Armillaria solidipes	Arm00624	AZ39R (COC-07-04)	AZ39R (COC-07-04)						USA	Arizona	Arizona	Populus tremuloides	n.a.	n.a.	KX151894		n.a.	n.a.	n.a.	Klopfenstein et al. (2017)	2017
Armillaria solidipes	Arm00625	AZ123F (AZ FIA 5-360-1)	AZ123F (AZ FIA 5-360-1)						USA	Arizona	Arizona	Pinus ponderosa	n.a.	n.a.	KX151895		n.a.	n.a.	n.a.	Klopfenstein et al. (2017)	2017
Armillaria solidipes	Arm00626	AZ147F (AZ FIA 5-3063-3)	AZ147F (AZ FIA 5-3063-3)						USA	Arizona	Arizona	Pseudotsuga menziesii	n.a.	n.a.	KX151896		n.a.	n.a.	n.a.	Klopfenstein et al. (2017)	2017
Armillaria solidipes	Arm00627	AZ187F (KAI-11-3a)	AZ187F (KAI-11-3a)						USA	Arizona	Arizona	Pinus ponderosa	n.a.	n.a.	KX151897		n.a.	n.a.	n.a.	Klopfenstein et al. (2017)	2017
Armillaria solidipes	Arm00628	AZ188F (KAI-11-4)	AZ188F (KAI-11-4)						USA	Arizona	Arizona	Abies concolor	n.a.	n.a.	KX151898		n.a.	n.a.	n.a.	Klopfenstein et al. (2017)	2017
Armillaria solidipes	Arm00629	AZ193F (COR-08-1)	AZ193F (COR-08-1)						USA	Arizona	Arizona		n.a.	n.a.	KX151899		n.a.	n.a.	n.a.	Klopfenstein et al. (2017)	2017
Armillaria sp.	Arm00449	CMW3152	CBS 118116, CMW3152, CA1, B935	African Clade B	CBS 118116	Sequencing			Cameroon	Korup	Korup		AF204826	AY882980	n.a.		n.a.	n.a.	n.a.	Coetzee et al. (2005)	2005	5S gene inverted
Armillaria sp.	Arm00505	CMW8877	CMW8877, Chile-2			Sequencing		roots	Chile	Temuco	Temuco	Pinus radiata	AF445066	n.a.	n.a.		n.a.	n.a.	n.a.	Coetzee et al. (2003)	2003
Armillaria sp.	Arm00506	CMW8879	CMW8879, Chile-3			Sequencing		roots	Chile	Temuco	Temuco	Pinus radiata	AF445067	AF448424	n.a.		n.a.	n.a.	n.a.	Coetzee et al. (2003)	2003
Armillaria sp.	Arm00096	CMW31153	CMW31153, KK: 3344, Qin: 01009					single spore culture	China	Zhang Guang Cai Mountain Mountain, Jilin	Jilin, Zhang Guang Cai Mountain Mountain	Polyporus umbellatus	KM205336	n.a.	KM205283		n.a.	n.a.	n.a.	Coetzee et al. (2015)	2015	Biological species according to Qin et al. (2007: Mycologia 99: 420-411)
Armillaria sp.	Arm00094	00112/5	HKAS 86607, 00112/5	CBS J	HKAS 86607			single spore	China	Yulong	Yulong, YN		n.a.	KT822330	KT822358		KT822210	n.a.	n.a.	Guo et al. (2016)	2016
Armillaria sp.	Arm00095	02066/3	HKAS 86620, 02066/3	CBS N	HKAS 86620			single spore	China	Emeishan	Emeishan, SC		n.a.	KT822317	KT822389		KT822236	n.a.	n.a.	Guo et al. (2016)	2016
Armillaria sp.	Arm00500	CMW4145	CMW4145			Sequencing		roots	Indonesia	Sumatra	Lake Toba, Sumatra	Eucalyptus grandis	n.a.	AF448420	n.a.		n.a.	n.a.	n.a.	Coetzee et al. (2003)	2003
Armillaria sp.	Arm00473	1BU1	1BU1	AFLP Group II		AFLP/ITS			Kenya		n.a.	Camellia sinensis	n.a.	AY333919	n.a.		n.a.	n.a.	n.a.	Perez-Sierra et al. (2004)	2004
Armillaria sp.	Arm00474	5H1	5H1	AFLP Group II		AFLP/ITS/IGS			Kenya		n.a.	Camellia sinensis	AY330633	AY333920	n.a.		n.a.	n.a.	n.a.	Perez-Sierra et al. (2004)	2004
Armillaria sp.	Arm00475	11MA2	11MA2	AFLP Group II		AFLP/ITS/IGS			Kenya		n.a.	Camellia sinensis	AY330632	AY333921	n.a.		n.a.	n.a.	n.a.	Perez-Sierra et al. (2004)	2004
Armillaria sp.	Arm00476	14C1	14C1	AFLP Group II		AFLP/ITS			Kenya		n.a.	Camellia sinensis	n.a.	AY333922	n.a.		n.a.	n.a.	n.a.	Perez-Sierra et al. (2004)	2004
Armillaria sp.	Arm00609	MEX1F	MEX1F						Mexico				n.a.	n.a.	KX151879		n.a.	n.a.	n.a.	Klopfenstein et al. (2017)	2017
Armillaria sp.	Arm00610	MEX49	MEX49						Mexico	Estado de Mexico	Estado de Mexico		n.a.	n.a.	KX151880		n.a.	n.a.	n.a.	Klopfenstein et al. (2017)	2017
Armillaria sp.	Arm00333	Qp I Fgor	Qp I Fgor					diploid isolate	Serbia	Serbia	Serbia		DQ115579	n.a.	n.a.		n.a.	n.a.	n.a.	Keča et al. (2006)	2006
Armillaria sp.	Arm00494	74 Qp I Fgor	74, Qp I Fgor			PCR-RFLP, sequencing		wood fragment	Serbia	Srem, Fruška Gora	Fruška Gora	Quercus petraea	DQ115579	n.a.	n.a.		n.a.	n.a.	n.a.	Keča et al. (2006)	2006
Armillaria sp.	Arm00332	Qp F FG	Qp F FG					diploid isolate	Serbia	Serbia	Serbia		JX459571	n.a.	KJ960232		n.a.	n.a.	n.a.	Keča et al. (2015)	2014
Armillaria sp.	Arm00451	CMW3173	CMW3173, ZM1, B932	African Clade B		Sequencing			Zambia	Dola Hill	Dola Hill	Tectona grandis	AF204825	AY882981	n.a.		n.a.	n.a.	n.a.	Coetzee et al. (2005)	2005	5S gene inverted
Armillaria sp.	Arm00464	CMW10116	CBS 118120, CMW10116, 56	African Clade B	CBS 118120	Sequencing			Zimbabwe	Harare	Harare	Newtonia buchananii	AF489484	AY882982	n.a.		n.a.	n.a.	n.a.	IGS: Coetzee et al. (2005), Mwenje et al. (2003), ITS: Coetzee et al. (2005)	2005	5S gene inverted
Armillaria sp.	Arm00453	CMW4456	CMW4456, Z1	African Clade B		Sequencing			Zimbabwe	Maswera	Maswera	Brachystegia utilis	AF489485	AY882984	DQ435617		n.a.	n.a.	n.a.	IGS: Coetzee et al. (2005), Mwenje et al. (2003), ITS: Coetzee et al. (2005), TEF: Maphosa et al. (2006)	2005	5S gene inverted
Armillaria sp.	Arm00432	CMW10115	CMW10115, 55	African Clade B		Sequencing			Zimbabwe	Nyanga	Nyanga	Acacia albida	AF489483	AY882983	DQ435619		n.a.	n.a.	FJ875696	IGS: Coetzee et al. (2005), Mwenje et al. (2003), ITS: Coetzee et al. (2005), TEF: Maphosa et al. (2006), LSU: Coetzee et al. (2011)	2005	5S gene inverted
Armillaria sp.	Arm00452	CWM4455	CWM4455, 40	African Clade B		Sequencing			Zimbabwe	Honde Valley	Eastern Highland Estates	Camellia sinensis	AF489486	AY882985	DQ435618		n.a.	n.a.	DQ338557	IGS: Coetzee et al. (2005), Mwenje et al. (2003), ITS: Coetzee et al. (2005), TEF: Maphosa et al. (2006), LSU: Coetzee et al. (2011)	2005	5S gene inverted
Armillaria sp. [A.novae-zelandiae]	Arm00264	00_13, S841	TFM26911, 00-13, S841		TFM26911		n.a.	basidiome	Japan	Amami-Oshima, Kagoshima Prefecture	Amami-Oshima, Kagoshima Prefecture	Decayed wood	n.a.	AB558998	AB558990		n.a.	n.a.	n.a.	Ota et al. (2011)	2011	Morphologically similar to A. fuscipes, but phylogenetically related to A. novae-zelandiae
Armillaria sp. [A.novae-zelandiae]	Arm00265	00_14, S842	00-14, S842				n.a.	basidiome	Japan	Amami-Oshima, Kagoshima Prefecture	Amami-Oshima, Kagoshima Prefecture	Decayed wood	n.a.	AB558999	AB558991		n.a.	n.a.	n.a.	Ota et al. (2011)	2011	Morphologically similar to A. fuscipes, but phylogenetically related to A. novae-zelandiae
Armillaria sp. BSP III	Arm00691	PIII87.9	PIII87.9						Kenya				n.a.	n.a.	FJ618647		n.a.	n.a.	n.a.	Klopfenstein et al. (2017)	2017
Armillaria sp. BSP III	Arm00692	PIII87.42	PIII87.42						Kenya				n.a.	n.a.	FJ618652		n.a.	n.a.	n.a.	Klopfenstein et al. (2017)	2017
Armillaria sp. BSP X	Arm00686	X140.9	X140.9						USA				n.a.	n.a.	FJ618678		n.a.	n.a.	n.a.	Klopfenstein et al. (2017)	2017
Armillaria sparrei (Lineaege IV)	Arm00014	Arg11	BAFC51715, Arg11		BAFC51715	Morphology, sequencing		basidiome	Argentina	Parque Nacional Los Alerces, Chubut Province	Los Alerces National Park, Arrayanes river shore, Chubut Province	Nothofagus dombeyi	n.a.	FJ711600	n.a.		n.a.	n.a.	n.a.	ITS: Pildain et al. (2009,) LSU: Pildain et al. (2009)	2009	Morphological description in Pildain et al. (2010)
Armillaria sparrei (Lineaege IV)	Arm00015	Arg12	BAFC51716, Arg12, CMW29507		BAFC51716	Morphology, sequencing		basidiome	Argentina	Parque Nacional Los Alerces, Chubut Province	Los Alerces National Park, Arrayanes river shore, Chubut Province	Nothofagus dombeyi	n.a.	FJ660948	n.a.		n.a.	n.a.	FJ711618	ITS: Pildain et al. (2009,) LSU: Pildain et al. (2009)	2009	Morphological description in Pildain et al. (2010)
Armillaria sparrei (Lineaege IV)	Arm00016	Arg142	BAFC51721, Arg142		BAFC51721	Morphology, sequencing		basidiome	Argentina	Lacar Lake, Parque Nacional Lanin, Neuquen Province	Lanin National Park, Lacar Lake shore, Neuquen Province	Nothofagus dombeyi	n.a.	FJ711602	n.a.		n.a.	n.a.	n.a.	ITS: Pildain et al. (2009,) LSU: Pildain et al. (2009)	2009	Morphological description in Pildain et al. (2010)
Armillaria sparrei (Lineaege IV)	Arm00017	Arg17	BAFC51717, Arg17		BAFC51717	Morphology, sequencing		basidiome	Argentina	Parque Nacional Los Alerces, Chubut Province	Los Alerces National Park, Arrayanes river shore, Chubut Province	Nothofagus dombeyi	n.a.	FJ711598	n.a.		n.a.	n.a.	n.a.	ITS: Pildain et al. (2009,) LSU: Pildain et al. (2009)	2009	Morphological description in Pildain et al. (2010)
Armillaria sparrei (Lineaege IV)	Arm00018	Arg26	BAFC51718, Arg26		BAFC51718	Morphology, sequencing		basidiome	Argentina	Parque Nacional Los Alerces, Chubut Province	Los Alerces National Park, Sagrario harbor, Chubut Province	Nothofagus dombeyi	n.a.	FJ711605	n.a.		n.a.	n.a.	n.a.	ITS: Pildain et al. (2009,) LSU: Pildain et al. (2009)	2009	Morphological description in Pildain et al. (2010)
Armillaria sparrei (Lineaege IV)	Arm00019	Arg28	BAFC51719, Arg28		BAFC51719	Morphology, sequencing		basidiome	Argentina	Parque Nacional Los Alerces, Chubut Province	Los Alerces National Park, Sagrario harbor, Chubut Province	Nothofagus dombeyi	n.a.	FJ711604	n.a.		n.a.	n.a.	n.a.	ITS: Pildain et al. (2009,) LSU: Pildain et al. (2009)	2009	Morphological description in Pildain et al. (2010)
Armillaria sparrei (Lineaege IV)	Arm00020	Arg30	BAFC51720, Arg30		BAFC51720	Morphology, sequencing		basidiome	Argentina	Parque Nacional Los Alerces, Chubut Province	Los Alerces National Park, Toro harbor, Chubut Province	Nothofagus dombeyi	n.a.	FJ711601	n.a.		n.a.	n.a.	n.a.	ITS: Pildain et al. (2009,) LSU: Pildain et al. (2009)	2009	Morphological description in Pildain et al. (2010)
Armillaria sparrei (Lineaege IV)	Arm00021	Arg32	BAFC51722, Arg32		BAFC51722	Morphology, sequencing		basidiome	Argentina	Puerto Blest, Parque Nacional Nahuel Huapí, Neuquen Province	Nahuel Huapí National Park, Puerto Blest, track to Los Cántaros Path, Neuquen Province	Nothofagus dombeyi	n.a.	FJ711606	n.a.		n.a.	n.a.	n.a.	ITS: Pildain et al. (2009,) LSU: Pildain et al. (2009)	2009	Morphological description in Pildain et al. (2010)
Armillaria sparrei (Lineaege IV)	Arm00022	Arg40	BAFC51665, Arg40		BAFC51665	Morphology, sequencing		basidiome	Argentina	Puerto Blest, Parque Nacional Nahuel Huapí, Río Negro Province	Nahuel Huapí National Park, Puerto Blest, Frias lagoon, Río Negro Province	Nothofagus dombeyi	n.a.	FJ711599	n.a.		n.a.	n.a.	n.a.	ITS: Pildain et al. (2009,) LSU: Pildain et al. (2009)	2009	Morphological description in Pildain et al. (2010)
Armillaria sparrei (Lineaege IV)	Arm00023	Arg44	BAFC51723, Arg44		BAFC51723	Morphology, sequencing		basidiome	Argentina	Puerto Blest, Parque Nacional Nahuel Huapí, Río Negro Province	Nahuel Huapí National Park, Puerto Blest, Frias lagoon, Río Negro Province	Nothofagus dombeyi	n.a.	FJ711603	n.a.		n.a.	n.a.	n.a.	ITS: Pildain et al. (2009,) LSU: Pildain et al. (2009)	2009	Morphological description in Pildain et al. (2010)
Armillaria sparrei (Lineaege IV)	Arm00024	Arg45	BAFC51667, Arg45, CMW29519		BAFC51667	Morphology, sequencing		basidiome	Argentina	Puerto Blest, Parque Nacional Nahuel Huapí, Río Negro Province	Nahuel Huapí National Park, Puerto Blest, Frias lagoon, Río Negro Province	Fitzroya cupressoides	n.a.	FJ660949	n.a.		n.a.	n.a.	FJ711620	ITS: Pildain et al. (2009,) LSU: Pildain et al. (2009)	2009	Morphological description in Pildain et al. (2010)
Armillaria sparrei (Lineaege IV)	Arm00025	Arg48	BAFC51666, Arg48, CMW29514		BAFC51666	Morphology, sequencing		basidiome	Argentina	Lake Correntoso, Parque Nacional Nahuel Huapí, Neuquen Province	Nahuel Huapí National Park, Correntoso lake shore, Neuquen Province	Nothofagus dombeyi	n.a.	FJ660950	n.a.		n.a.	n.a.	FJ711619	ITS: Pildain et al. (2009,) LSU: Pildain et al. (2009)	2009	Morphological description in Pildain et al. (2010)
Armillaria sparrei (Lineaege IV)	Arm00026	Arg5	BAFC51713, Arg5		BAFC51713	Morphology, sequencing		basidiome	Argentina	Parque Nacional Los Alerces, Chubut Province	Los Alerces National Park, Torrecillas glacier, Chubut Province	Nothofagus dombeyi	n.a.	FJ660952	n.a.		n.a.	n.a.	FJ711616	ITS: Pildain et al. (2009,) LSU: Pildain et al. (2009)	2009	Morphological description in Pildain et al. (2010)
Armillaria sparrei (Lineaege IV)	Arm00027	Arg7	BAFC51714, Arg7, CMW29505		BAFC51714	Morphology, sequencing		basidiome	Argentina	Parque Nacional Los Alerces, Chubut Province	Los Alerces National Park, Menendez Lake shore, Chubut Province	Nothofagus dombeyi	n.a.	FJ660951	n.a.		n.a.	n.a.	FJ711617	ITS: Pildain et al. (2009,) LSU: Pildain et al. (2009)	2009	Morphological description in Pildain et al. (2010)
Armillaria tabescens	Arm00098	CMW31118	CMW31118, KK: 3480/16, Qin: 99022	CBS I				single spore culture	China		unknown		KM205333	n.a.	KM205280		n.a.	n.a.	n.a.	Coetzee et al. (2015)	2015	Biological species according to Qin et al. (2007: Mycologia 99: 420-411)
Armillaria tabescens	Arm00097	99122/13	HKAS 86603, 99122/13	(CBS I) Armillaria tabescens	HKAS 86603			single spore	China	Beijing	Beijing		n.a.	KT822339	KT822441		KT822240	n.a.	n.a.	Guo et al. (2016)	2016
Armillaria tabescens	Arm00572	T1	T1			Mating, morphology			France	South-western France	South-western France	Eucalyptus dalrympleana	n.a.	U54821	n.a.		n.a.	n.a.	n.a.	Chillali et al. (1998)	1998
Armillaria tabescens	Arm00591	CMW3165	CBS122210, CMW3165, B531		CBS122210				France		France		n.a.	n.a.	DQ435642		n.a.	n.a.	DQ338546	Maphosa et al. (2006)	2006
Armillaria tabescens	Arm00573	T2	T2			Mating, morphology			Italy	Italy	Italy		n.a.	U54822	n.a.		n.a.	n.a.	n.a.	Chillali et al. (1998)	1998
Armillaria tabescens	Arm00216	CMW31119	CMW31119, KK3380/1, Qin: 1097.3					single-spore culture	Italy	Roma, Ostia	Roma, Ostia		KM205334	n.a.	KM205281		n.a.	n.a.	n.a.	Coetzee et al. (2015)	2015
Armillaria tabescens	Arm00217	CMW31120	CMW31120, KK9083/4, Qin: 99138					single-spore culture	Italy	Roma, Ostia	Roma, Ostia		KM205335	n.a.	KM205282		n.a.	n.a.	n.a.	Coetzee et al. (2015)	2015
Armillaria tabescens	Arm00218	CT1097.3	HKAS 86604, CT1097.3	Armillaria tabescens	HKAS 86604		yes	single-spore culture	Italy	Messina	Messina		n.a.	KT822338	KT822440		KT822239	n.a.	n.a.	Guo et al. (2016)	2016
Armillaria tabescens	Arm00684	PT89.84	PT89.84						Italy				n.a.	n.a.	FJ618674		n.a.	n.a.	n.a.	Klopfenstein et al. (2017)	2017
Armillaria tabescens	Arm00266	96_1_8	MAFF420667, WD2607, TFM27084, 96-1-8		MAFF420667, WD2607, TFM27084			single-spore culture	Japan	Ibaraki	Ibaraki		AB510823	AB510867	AB510804		n.a.	n.a.	n.a.	Hasegawa et al. (2010)	2010
Armillaria tabescens	Arm00267	96_3_3	FFPRI420858, WD2585, 96-3-3		FFPRI420858, WD2585			single-spore culture	Japan	Tokyo	Tokyo		AB510824	AB510868	AB510805		n.a.	n.a.	n.a.	Hasegawa et al. (2010)	2010
Armillaria tabescens	Arm00268	2002_06_03	2002-06-03					single-spore culture	Japan	Ibaraki	Ibaraki		AB510844	AB510892	AB510806		n.a.	n.a.	n.a.	Hasegawa et al. (2010)	2010
Armillaria tabescens	Arm00269	2006_20_01	TFM27098, 2006-20-01		TFM27098			single-spore culture	Japan	Gunma	Gunma		AB510839	AB510887	AB510807		n.a.	n.a.	n.a.	Hasegawa et al. (2010)	2010
Armillaria tabescens	Arm00608	MEX21WF	MEX21WF						Mexico	Veracruz	Veracruz	Araucaria araucana	n.a.	n.a.	KX151878		n.a.	n.a.	n.a.	Klopfenstein et al. (2017)	2017
Armillaria tabescens	Arm00495	81 Qrob Subot	81, Qrob Subot			PCR-RFLP, sequencing		basidiome	Serbia	Subotica	Subotica	Quercus robur	DQ115589	n.a.	n.a.		n.a.	n.a.	n.a.	Keča et al. (2006)	2006
Armillaria tabescens	Arm00334	901582	HKAS 86605, 901582	Armillaria tabescens	HKAS 86605		yes	tester strain	Slovenia	Slovenia	unknown		n.a.	KT822337	KT822439		KT822238	n.a.	n.a.	Guo et al. (2016)	2016
Armillaria tabescens	Arm00354	HAt1S5	HAt1S5					single-spore culture	Ukraine		unknown		HQ232284	HQ232292	HQ285906		n.a.	n.a.	n.a.	Tsykun et al. (2013)	2013
Armillaria tabescens	Arm00355	HAt2S5	HAt2S5					single-spore culture	Ukraine		unknown		HQ232285	HQ232293	HQ285907		n.a.	n.a.	n.a.	Tsykun et al. (2013)	2013
Armillaria tabescens	Arm00356	HAt5S3	HAt5S3					single-spore culture	Ukraine		unknown		HQ232286	HQ232294	HQ285908		n.a.	n.a.	n.a.	Tsykun et al. (2013)	2013
Armillaria tabescens	Arm00417	ATMUS2	ATMUS2					stipe	USA	South Carolina	South Carolina		AY509189, AY509190	AY213588	JF313113		n.a.	n.a.	n.a.	Kim et al. (2006), TEF: Ross-Davis et al. (2012)	2006	2 copies of IGS-1
Armillaria tabescens	Arm00418	OOI_210	OOI-210					basidiome	USA	Georgia	Georgia		AY509191	AY213590	JF313111		n.a.	n.a.	n.a.	Kim et al. (2006), TEF: Ross-Davis et al. (2012)	2006
Armillaria tabescens	Arm00419	OOI_99	OOI-99					basidiome	USA	Georgia	Georgia		AY509192	AY213589	JF313112		n.a.	n.a.	n.a.	Kim et al. (2006), TEF: Ross-Davis et al. (2012)	2006
Armillaria tabescens	Arm00590	CMW3158	CMW3158, B898						USA	Ohio, Boardman Park	Ohio, Boardman Park	Acer sp.	n.a.	n.a.	DQ435641		n.a.	n.a.	n.a.	Maphosa et al. (2006)	2006
Armillaria umbrinobrunnea (Lineage III)	Arm00028	Arg21	BAFC51710, Arg21		BAFC51710	Morphology, sequencing		basidiome	Argentina	Parque Nacional Los Alerces, Chubut Province	Los Alerces National Park, Torrecillas glacier, Chubut Province	Nothofagus dombeyi	n.a.	FJ711597	n.a.		n.a.	n.a.	n.a.	ITS: Pildain et al. (2009,) LSU: Pildain et al. (2009)	2009	Morphological description in Pildain et al. (2010)
Armillaria umbrinobrunnea (Lineage III)	Arm00029	Arg25	BAFC51711, Arg25, CMW29509		BAFC51711	Morphology, sequencing		basidiome	Argentina	Parque Nacional Los Alerces, Chubut Province	Los Alerces National Park, Sagrario harbor, Chubut Province	Nothofagus dombeyi	n.a.	FJ660946	n.a.		n.a.	n.a.	FJ711621	ITS: Pildain et al. (2009,) LSU: Pildain et al. (2009)	2009	Morphological description in Pildain et al. (2010)
Armillaria umbrinobrunnea (Lineage III)	Arm00030	Arg269	BAFC51664, Arg269, CMW29528		BAFC51664	Morphology, sequencing		basidiome	Argentina	Lake Bagillt Futaleufu´, Chubut Province	Futaleufu´, Baggillt Provincial Reserve, Bagilt Lake shore, Chubut Province	Nothofagus pumilio	n.a.	FJ660945	n.a.		n.a.	n.a.	n.a.	ITS: Pildain et al. (2009,) LSU: Pildain et al. (2009)	2009	Morphological description in Pildain et al. (2010)
Armillaria umbrinobrunnea (Lineage III)	Arm00031	Arg271	BAFC51712, Arg271		BAFC51712	Morphology, sequencing		basidiome	Argentina	Puerto Blest, Parque Nacional Nahuel Huapí, Neuquen Province	Nahuel Huapí National Park, Puerto Blest, track to Los Cántaros, Neuquen Province	Nothofagus dombeyi	n.a.	FJ711596	n.a.		n.a.	n.a.	n.a.	ITS: Pildain et al. (2009,) LSU: Pildain et al. (2009)	2009	Morphological description in Pildain et al. (2010)
Armillaria umbrinobrunnea (Lineage III)	Arm00032	Arg29	BAFC51663, Arg29, CMW29511		BAFC51663	Morphology, sequencing		basidiome	Argentina	Parque Nacional Los Alerces, Chubut Province	Los Alerces National Park, Toro harbor, Chubut Province	Nothofagus dombeyi	n.a.	FJ660947	n.a.		n.a.	n.a.	FJ711632	ITS: Pildain et al. (2009,) LSU: Pildain et al. (2009)	2009	Morphological description in Pildain et al. (2010)
Armillaria Zimbabwean Group II	Arm00428	CMW4457	CMW4457, 40	Zimbabwean RFLP group II		RFLP, sequencing		root and or bark	Zimbabwe	Nyanga	Nyanga	Camellia sinensis	EU380252	n.a.	n.a.		n.a.	n.a.	n.a.	Wingfield et al. (2009)	2009
Armillaria Zimbabwean Group II	Arm00429	CMW11649,	CMW11649, Z43	Zimbabwean RFLP group II		RFLP, sequencing		root and or bark	Zimbabwe	Nyanga	Nyanga	Camellia sinensis	EU380254	n.a.	n.a.		n.a.	n.a.	n.a.	Wingfield et al. (2009)	2009
Armillaria Zimbabwean Group II	Arm00430	CMW11653	CMW11653, Z45	Zimbabwean RFLP group II		RFLP, sequencing		root and or bark	Zimbabwe	Nyanga	Nyanga	Camellia sinensis	EU380253	n.a.	n.a.		n.a.	n.a.	n.a.	Wingfield et al. (2009)	2009
Armillaria Zimbabwean Group III	Arm00431	CMW9954	CMW9954, P21	Zimbabwean RFLP group III		RFLP, sequencing		root and or bark	Zimbabwe	Pondo	Pondo	Prunus persica	EU380246	n.a.	DQ435620		n.a.	n.a.	n.a.	Wingfield et al. (2009), TEF: Maphosa et al. (2006)	2009
Armillaria Zimbabwean Group IV	Arm00433	CMW1	CMW1, DFB	Zimbabwean RFLP group IV		RFLP, sequencing		root and or bark	Zimbabwe	Pondo	Pondo	Prunus persica	EU380251	n.a.	n.a.		n.a.	n.a.	n.a.	Wingfield et al. (2009)	2009
Armillaria Zimbabwean Group IV	Arm00434	CMW3	CMW3, FB1	Zimbabwean RFLP group IV		RFLP, sequencing		root and or bark	Zimbabwe	Pondo	Pondo	Prunus persica	EU380250	n.a.	n.a.		n.a.	n.a.	n.a.	Wingfield et al. (2009)	2009
Armillaria Zimbabwean Group IV	Arm00435	CMW9967	CMW9967, D10	Zimbabwean RFLP group IV		RFLP, sequencing		root and or bark	Zimbabwe	Chimanimani	Chimanimani	Prunus persica	EU380249	n.a.	n.a.		n.a.	n.a.	n.a.	Wingfield et al. (2009)	2009
Armillaria Zimbabwean Group V	Arm00436	CMW11650	CMW11650, JM3	Zimbabwean RFLP group V		RFLP, sequencing		root and or bark	Zimbabwe	Staplefords	Staplefords	Pinus kaseyi	EU380248	n.a.	n.a.		n.a.	n.a.	n.a.	Wingfield et al. (2009)	2009
Armillaria Zimbabwean Group V	Arm00437	CMW11662	CMW11662, JM2	Zimbabwean RFLP group V		RFLP, sequencing		root and or bark	Zimbabwe	Staplefords	Staplefords	Pinus kaseyi	EU380247	n.a.	n.a.		n.a.	n.a.	n.a.	Wingfield et al. (2009)	2009
Armllaria gallica	Arm00219	CMW31090	CMW31090, KK: 8104/3					single-spore culture	Italy	Sicily	Sicily		KM205315	n.a.	KM205262		n.a.	n.a.	n.a.	Coetzee et al. (2015)	2015
Armllaria gallica	Arm00220	CMW31091	CMW31091, KK: 3090/2					single-spore culture	Italy	unknown	unknown		KM205316	n.a.	KM205263		n.a.	n.a.	n.a.	Coetzee et al. (2015)	2015
Armllaria gallica	Arm00331	CMW31086	CMW31086, KK: 5298/2					single spore culture	Russia	Mordovia, Saransk	Mordovia, Saransk		KM205312	n.a.	KM205259		n.a.	n.a.	n.a.	Coetzee et al. (2015)	2015
Chinese Biological F	Arm00099	CMW31127	CMW31127, KK: 3355/1, Qin: 01107	CBS F				single spore culture	China	Heilongjiang	Heilongjiang, Daxing'anling Mountain	Salix sp.	KM205339	n.a.	KM205286		n.a.	n.a.	n.a.	Coetzee et al. (2015)	2015	Biological species according to Qin et al. (2007: Mycologia 99: 420-411)
Chinese Biological F	Arm00100	CMW31128	CMW31128, KK: 3424/1, Qin: 99102	CBS F				single spore culture	China	Heilongjiang	Heilongjiang, Xiaoxing'anling Mountain	Maackia amurensis	KM205340	n.a.	KM205287		n.a.	n.a.	n.a.	Coetzee et al. (2015)	2015	Biological species according to Qin et al. (2007: Mycologia 99: 420-411)
Chinese Biological F	Arm00101	CMW31129	CMW31129, KK: 3405/1, Qin: 96060	CBS F				single spore culture	China	Liaoning	Liaoning, Laotuding Mountai	Quercus mongolica	KM205341	n.a.	KM205288		n.a.	n.a.	n.a.	Coetzee et al. (2015)	2015	Biological species according to Qin et al. (2007: Mycologia 99: 420-411)
Chinese Biological F	Arm00102	CMW31130	CMW31130, KK: 3426/1, Qin: 99107	CBS F				single spore culture	China	Heilongjiang	Heilongjiang, Xiaoxing'anling Mountain	Ulmus sp.	KM205342	n.a.	KM205289		n.a.	n.a.	n.a.	Coetzee et al. (2015)	2015	Biological species according to Qin et al. (2007: Mycologia 99: 420-411)
Chinese Biological H	Arm00103	CMW31136	CMW31136, KK: 3419/1, Qin: 99012	CBS H				single spore culture	China	Yunnan, Yulong Snow Mountain	Yunnan, Yulong Snow Mountain	Picea likiangensis	KM205346	n.a.	KM205293		n.a.	n.a.	n.a.	Coetzee et al. (2015)	2015	Biological species according to Qin et al. (2007: Mycologia 99: 420-411)
Chinese Biological H	Arm00104	CMW31138	CMW31138, KK: 3320/6, Qin: 00006	CBS H				single spore culture	China	Yunnan, Yulong Snow Mountain	Yunnan, Yulong Snow Mountain	Picea likiangensis	KM205347	n.a.	KM205294		n.a.	n.a.	n.a.	Coetzee et al. (2015)	2015	Biological species according to Qin et al. (2007: Mycologia 99: 420-411)
Chinese Biological H	Arm00105	CMW31139	CMW31139, KK: 3328/1, Qin: 00015	CBS H				single spore culture	China	Yunnan, Yulong Snow Mountain	Yunnan, Yulong Snow Mountain	Broadleaf tree	KM205348	n.a.	KM205295		n.a.	n.a.	n.a.	Coetzee et al. (2015)	2015	Biological species according to Qin et al. (2007: Mycologia 99: 420-411)
Chinese Biological J	Arm00106	CMW31140	CMW31140, KK: 3154/1	CBS J				single spore culture	China	Sichuan, Emei Mountain	Sichuan, Emei Mt.	Abies fabri	KM205349	n.a.	KM205296		n.a.	n.a.	n.a.	Coetzee et al. (2015)	2015	Biological species according to Qin et al. (2007: Mycologia 99: 420-411)
Chinese Biological J	Arm00107	CMW31142	CMW31142, KK: 3333/1, Qin: 00101	CBS J				single spore culture	China	Yunnan, Yulong Snow Mountain	Yunnan, Yulong Snow Mountain	Betula sp.	KM205350	n.a.	KM205297		n.a.	n.a.	n.a.	Coetzee et al. (2015)	2015	Biological species according to Qin et al. (2007: Mycologia 99: 420-411)
Chinese Biological L	Arm00108	CMW31144	CMW31144, KK: 3342/1, Qin: 00125	CBS L				single spore culture	China	Kuankuoshui Park, Guizhou	Guizhou, Kuankuoshui	Cyclobalanopsis sp.	KM205351	n.a.	KM205298		n.a.	n.a.	n.a.	Coetzee et al. (2015)	2015	Biological species according to Qin et al. (2007: Mycologia 99: 420-411)
Chinese Biological L	Arm00109	CMW31145	CMW31145, KK: 3343/1, Qin: 00126	CBS L				single spore culture	China	Kuankuoshui Park, Guizhou	Guizhou, Kuankuoshui	Cyclobalanopsis sp.	KM205352	n.a.	KM205299		n.a.	n.a.	n.a.	Coetzee et al. (2015)	2015	Biological species according to Qin et al. (2007: Mycologia 99: 420-411)
Chinese Biological N	Arm00110	CMW31146	CMW31146, KK: 3365/3, Qin: 02068	CBS N				single spore culture	China	Sichuan, Emei Mountain	Sichuan, Emei Mountain	Castanopsis sempervirens	KM205353	n.a.	KM205300		n.a.	n.a.	n.a.	Coetzee et al. (2015)	2015	Biological species according to Qin et al. (2007: Mycologia 99: 420-411)
Chinese Biological N	Arm00111	CMW31148	CMW31148, KK: 3363/3, Qin: 02066	CBS N				single spore culture	China	Sichuan, Emei Mountain	Sichuan, Emei Mountain	Castanopsis sempervirens	KM205354	n.a.	KM205301		n.a.	n.a.	n.a.	Coetzee et al. (2015)	2015	Biological species according to Qin et al. (2007: Mycologia 99: 420-411)
Chinese Biological O	Arm00112	CMW31150	CMW31150, KK: 3369/2, Qin: 02072	CBS O				single spore culture	China	Sichuan, Emei Mountain	Sichuan, Emei Mountain	Castanopsis sempervirens	KM205355	n.a.	KM205302		n.a.	n.a.	n.a.	Coetzee et al. (2015)	2015	Biological species according to Qin et al. (2007: Mycologia 99: 420-411)
Chinese Biological O	Arm00113	CMW31151	CMW31151, KK: 3369/13, Qin: 02072	CBS O				single spore culture	China	Sichuan, Emei Mountain	Sichuan, Emei Mountain	Castanopsis sempervirens	KM205356	n.a.	KM205303		n.a.	n.a.	n.a.	Coetzee et al. (2015)	2015	Biological species according to Qin et al. (2007: Mycologia 99: 420-411)
Chinese Biological Species C	Arm00114	CMW31123	CMW31123, KK: 3428/8, Qin: 99110	CBS C				single spore culture	China	Heilongjiang	Heilongjiang, Xiaoxing'anling Mountain	Betula platyphylla	KM205337	n.a.	KM205284		n.a.	n.a.	n.a.	Coetzee et al. (2015)	2015	Biological species according to Qin et al. (2007: Mycologia 99: 420-411)
Chinese Biological Species C	Arm00115	CMW31124	CMW31124, KK: 3409/2, Qin: 97047	CBS C				single spore culture	China	Jilin, Changbai Mountain	Jilin, Changbai Mountain	Conifer	KM205338	n.a.	KM205285		n.a.	n.a.	n.a.	Coetzee et al. (2015)	2015	Biological species according to Qin et al. (2007: Mycologia 99: 420-411)
Chinese Lineage 1	Arm00116	00126/2	HKAS 86615, 00126/2	CBS L	HKAS 86615			single spore	China	Kuankuoshui	Kuankuoshui, GZ		n.a.	KT822315	KT822384		KT822222	n.a.	n.a.	Guo et al. (2016)	2016
Chinese Lineage 1	Arm00117	02069/5	HKAS 86621, 02069/5	CBS N	HKAS 86621			single spore	China	Emeishan	Emeishan, SC		n.a.	KT822306	KT822386		KT822228	n.a.	n.a.	Guo et al. (2016)	2016
Chinese Lineage 1	Arm00118	02071/2	HKAS 86622, 02071/2	CBS N	HKAS 86622			single spore	China	Emeishan	Emeishan, SC		n.a.	KT822316	KT822390		KT822229	n.a.	n.a.	Guo et al. (2016)	2016
Chinese Lineage 1	Arm00119	Gt794	HKAS 85519, Gt794	/	HKAS 85519			basidiome	China	Yiliang	Yiliang, YN		n.a.	KT822335	KT822373		KT822225	n.a.	n.a.	Guo et al. (2016)	2016
Chinese Lineage 1	Arm00120	Gt802	HKAS 85527, Gt802	/	HKAS 85527			basidiome	China	Yiliang	Yiliang, YN		n.a.	KT822322	KT822374		KT822227	n.a.	n.a.	Guo et al. (2016)	2016
Chinese Lineage 1	Arm00121	Gt826	HKAS 85551, Gt826	/	HKAS 85551			basidiome	China	Weixin, Yunnan Province	Weixin, YN		n.a.	KT822313	KT822382		KT822231	n.a.	n.a.	Guo et al. (2016)	2016
Chinese Lineage 1	Arm00122	Gt850	HKAS 85575, Gt850	/	HKAS 85575			basidiome	China	Weixin, Yunnan Province	Weixin, YN		n.a.	KT822314	KT822383		KT822230	n.a.	n.a.	Guo et al. (2016)	2016
Chinese Lineage 1	Arm00123	Gt856	HKAS 85581, Gt856	/	HKAS 85581			basidiome	China	Weixin, Yunnan Province	Weixin, YN		n.a.	KT822336	KT822392		KT822226	n.a.	n.a.	Guo et al. (2016)	2016
Chinese Lineage 1	Arm00124	Guo90	HKAS 85457, Guo90	/	HKAS 85457			basidiome	China	Yiliang	Yiliang, YN		n.a.	KT822271	KT822385		KT822224	n.a.	n.a.	Guo et al. (2016)	2016
Chinese Lineage 2	Arm00125	02072/23	HKAS 86623, 02072/23	CBS O	HKAS 86623			single spore	China	Emeishan	Emeishan, SC		n.a.	KT822318	KT822363		KT822188	n.a.	n.a.	Guo et al. (2016)	2016
Chinese Lineage 2	Arm00126	Guo282	HKAS 86551, Guo282	/	HKAS 86551			rhizomorphs	China	Yiliang	Yiliang, YN		n.a.	KT822279	KT822367		KT822183	n.a.	n.a.	Guo et al. (2016)	2016
Chinese Lineage 2	Arm00127	Guo322	HKAS 86554, Guo322	/	HKAS 86554			rhizomorphs	China	Yiliang	Yiliang, YN		n.a.	KT822260	KT822366		KT822186	n.a.	n.a.	Guo et al. (2016)	2016
Chinese Lineage 2	Arm00128	Guo364	HKAS 86556, Guo364	/	HKAS 86556			commercial strain	China	Yiliang	Yiliang, YN		n.a.	KT822259	KT822370		KT822187	n.a.	n.a.	Guo et al. (2016)	2016
Chinese Lineage 2	Arm00129	Guo365	HKAS 86557, Guo365	/	HKAS 86557			commercial strain	China	Yiliang	Yiliang, YN		n.a.	KT822301	KT822368		KT822184	n.a.	n.a.	Guo et al. (2016)	2016
Chinese Lineage 2	Arm00130	SN4	HKAS 86543, SN4	/	HKAS 86543			commercial strain	China	Yiliang	Yiliang, YN		n.a.	KT822334	KT822369		KT822185	n.a.	n.a.	Guo et al. (2016)	2016
Chinese Lineage 3	Arm00131	00125/1	HKAS 86613, 00125/1	CBS L	HKAS 86613			single spore	China	Kuankuoshui Park, Guizhou	Kuankuoshui, GZ		n.a.	KT822319	KT822388		KT822232	n.a.	n.a.	Guo et al. (2016)	2016
Chinese Lineage 3	Arm00132	00125/2	HKAS 86614, 00125/2	CBS L	HKAS 86614			single spore	China	Kuankuoshui Park, Guizhou	Kuankuoshui, GZ		n.a.	KT822305	KT822391		KT822221	n.a.	n.a.	Guo et al. (2016)	2016
Chinese Lineage 3	Arm00133	Guo278	HKAS 86548, Guo278	/	HKAS 86548			rhizomorphs	China	Yiliang	Yiliang, YN		n.a.	KT822296	KT822395		KT822173	n.a.	n.a.	Guo et al. (2016)	2016
Chinese Lineage 3	Arm00134	Guo286	HKAS 86552, Guo286	/	HKAS 86552			rhizomorphs	China	Yiliang	Yiliang, YN		n.a.	KT822297	KT822393		KT822220	n.a.	n.a.	Guo et al. (2016)	2016
Chinese Lineage 3	Arm00135	Guo287	HKAS 86553, Guo287	/	HKAS 86553			basidiome	China	Yiliang	Yiliang, YN		n.a.	KT822298	KT822394		KT822174	n.a.	n.a.	Guo et al. (2016)	2016
Chinese Lineage 3	Arm00136	Guo324	HKAS 86555, Guo324	/	HKAS 86555			rhizomorphs	China	Yiliang	Yiliang, YN		n.a.	KT822302	KT822381		KT822175	n.a.	n.a.	Guo et al. (2016)	2016
Chinese Lineage 3	Arm00137	Guo82	HKAS 85449, Guo82	/	HKAS 85449			basidiome	China	Yiliang	Yiliang, YN		n.a.	KT822299	KT822387		KT822176	n.a.	n.a.	Guo et al. (2016)	2016
Chinese Lineage 4	Arm00138	00019/4	HKAS 86602, 00019/4	CBS H	HKAS 86602			single spore	China	Yulong	Yulong, YN		n.a.	KT822308	KT822378		KT822167	n.a.	n.a.	Guo et al. (2016)	2016
Chinese Lineage 4	Arm00139	00107/2	HKAS 86606, 00107/2	CBS J	HKAS 86606			single spore	China	Yulong	Yulong, YN		n.a.	KT822281	KT822359		KT822171	n.a.	n.a.	Guo et al. (2016)	2016
Chinese Lineage 4	Arm00140	00115/3	HKAS 86608, 00115/3	CBS J	HKAS 86608			single spore	China	Xianggelila	Xianggelila, YN		n.a.	KT822282	KT822375		KT822165	n.a.	n.a.	Guo et al. (2016)	2016
Chinese Lineage 4	Arm00141	00117/7	HKAS 86609, 00117/7	CBS J	HKAS 86609			single spore	China	Xianggelila	Xianggelila, YN		n.a.	KT822331	KT822372		KT822169	n.a.	n.a.	Guo et al. (2016)	2016
Chinese Lineage 4	Arm00142	01018/10	HKAS 86618, 01018/10	(CBS M) Armillaria borealis	HKAS 86618			single spore	China	Shennongjia	Shennongjia, HB		n.a.	KT822321	KT822376		KT822170	n.a.	n.a.	Guo et al. (2016)	2016
Chinese Lineage 4	Arm00143	01019/1	HKAS 86619, 01019/1	(CBS M) Armillaria borealis	HKAS 86619			single spore	China	Shennongjia	Shennongjia, HB		n.a.	KT822295	KT822362		KT822168	n.a.	n.a.	Guo et al. (2016)	2016
Chinese Lineage 4	Arm00144	02049/2	HKAS 86610, 02049/2	CBS J	HKAS 86610			single spore	China	Xinyuan	Xinyuan, XJ		n.a.	KT822332	KT822371		KT822164	n.a.	n.a.	Guo et al. (2016)	2016
Chinese Lineage 4	Arm00145	99012/1	HKAS 86601, 99012/1	CBS H	HKAS 86601			single spore	China	Yichun	Yichun, HLJ		n.a.	KT822280	KT822357		KT822166	n.a.	n.a.	Guo et al. (2016)	2016
Chinese Lineage 4	Arm00146	Ge1461	HKAS 51046, Ge1461	/	HKAS 51046			basidiome	China	Daocheng	Daocheng, SC		n.a.	KT822257	KT822356		KT822162	n.a.	n.a.	Guo et al. (2016)	2016
Chinese Lineage 4	Arm00147	Gt869	HKAS 85594, Gt869	/	HKAS 85594			basidiome	China	Yiliang	Yiliang, YN		n.a.	KT822274	KT822377		KT822172	n.a.	n.a.	Guo et al. (2016)	2016
Chinese Lineage 4	Arm00148	Yang4881	HKAS 51692, Yang4881	/	HKAS 51692			basidiome	China	Baiyu	Baiyu, SC		n.a.	KT822269	KT822415		KT822163	n.a.	n.a.	Guo et al. (2016)	2016
Chinese Lineage 4	Arm00339	Yang4434	HKAS 45820, Yang4434	/	HKAS 45820			basidiome	Tibet	Changdu	Changdu, Tibet		n.a.	KT822258	KT822380		n.a.	n.a.	n.a.	Guo et al. (2016)	2016
Chinese Lineage 5	Arm00149	93022/13	HKAS 86574, 93022/13	CBS C	HKAS 86574			single spore	China	Changbaishan	Changbaishan, JL		n.a.	KT822324	KT822361		KT822200	n.a.	n.a.	Guo et al. (2016)	2016
Chinese Lineage 5	Arm00150	96018/7	HKAS 86575, 96018/7	CBS C	HKAS 86575			single spore	China	Changbaishan	Changbaishan, JL		n.a.	KT822327	KT822364		KT822201	n.a.	n.a.	Guo et al. (2016)	2016
Chinese Lineage 5	Arm00151	99109/6	HKAS 86576, 99109/6	CBS C	HKAS 86576			single spore	China	Yichun	Yichun, HLJ		n.a.	KT822326	KT822360		KT822234	n.a.	n.a.	Guo et al. (2016)	2016
Chinese Lineage 5	Arm00152	99110/6	HKAS 86577, 99110/6	CBS C	HKAS 86577			single spore	China	Yichun	Yichun, HLJ		n.a.	KT822267	KT822379		KT822235	n.a.	n.a.	Guo et al. (2016)	2016
Chinese Lineage 5	Arm00153	99115/10	HKAS 86578, 99115/10	CBS C	HKAS 86578			single spore	China	Yichun	Yichun, HLJ		n.a.	KT822325	KT822365		KT822209	n.a.	n.a.	Guo et al. (2016)	2016
Chinese Lineage 6	Arm00154	01106/7	HKAS 86570, 01106/7	(CBS B) Armillaria gallica	HKAS 86570			single spore	China	Beian	Beian, HLJ		n.a.	KT822320	KT822402		KT822204	n.a.	n.a.	Guo et al. (2016)	2016
Chinese Lineage 6	Arm00155	02147/1	HKAS 86571, 02147/1	(CBS B) Armillaria gallica	HKAS 86571			single spore	China	Mudanjiang	Mudanjiang, HLJ		n.a.	KT822288	KT822404		KT822205	n.a.	n.a.	Guo et al. (2016)	2016
Chinese Lineage 6	Arm00156	96011/16	HKAS 86572, 96011/16	(CBS B) Armillaria gallica	HKAS 86572			single spore	China	Changbaishan	Changbaishan, JL		n.a.	KT822328	KT822403		KT822206	n.a.	n.a.	Guo et al. (2016)	2016
Chinese Lineage 6	Arm00157	96011/25	HKAS 86573, 96011/25	(CBS B) Armillaria gallica	HKAS 86573			single spore	China	Changbaishan	Changbaishan, JL		n.a.	KT822300	KT822398		KT822202	n.a.	n.a.	Guo et al. (2016)	2016
Chinese Lineage 6	Arm00158	Gt842	HKAS 85567, Gt842	/	HKAS 85567			basidiome	China	Weixin, Yunnan Province	Weixin, YN		n.a.	KT822268	KT822399		KT822213	n.a.	n.a.	Guo et al. (2016)	2016
Chinese Lineage 6	Arm00159	Gt847	HKAS 85572, Gt847	/	HKAS 85572			basidiome	China	Weixin, Yunnan Province	Weixin, YN		n.a.	KT822273	KT822400		KT822207	n.a.	n.a.	Guo et al. (2016)	2016
Chinese Lineage 6	Arm00160	Guo341	HKAS 86564, Guo341	/	HKAS 86564			commercial strain	China	Hubei Province	Hubei Province		n.a.	KT822284	KT822405		KT822196	n.a.	n.a.	Guo et al. (2016)	2016
Chinese Lineage 6	Arm00161	Guo342	HKAS 86563, Guo342	/	HKAS 86563			commercial strain	China	Hubei Province	Hubei Province		n.a.	KT822286	KT822397		KT822199	n.a.	n.a.	Guo et al. (2016)	2016
Chinese Lineage 6	Arm00162	Guo343	HKAS 86559, Guo343	/	HKAS 86559			commercial strain	China	Hanzhong	Hanzhong, SX		n.a.	KT822289	KT822406		KT822197	n.a.	n.a.	Guo et al. (2016)	2016
Chinese Lineage 6	Arm00163	Jing_234	HKAS 86560, Jing-234	/	HKAS 86560			commercial strain	China	Shaanxi Province	Shaanxi Province		n.a.	KT822264	KT822408		KT822212	n.a.	n.a.	Guo et al. (2016)	2016
Chinese Lineage 6	Arm00164	K19	HKAS 86561, K19	/	HKAS 86561			commercial strain	China		China		n.a.	KT822329	KT822401		n.a.	n.a.	n.a.	Guo et al. (2016)	2016
Chinese Lineage 6	Arm00165	Yang4445	HKAS 45821, Yang4445	/	HKAS 45821			basidiome	China	Kunming	Kunming, YN		n.a.	KT822261	KT822396		KT822194	n.a.	n.a.	Guo et al. (2016)	2016
Chinese Lineage 6	Arm00280	A9	HKAS 86558, A9	/	HKAS 86558			commercial strain	Korea	Korea	unknown		n.a.	KT822285	KT822407		KT822198	n.a.	n.a.	Guo et al. (2016)	2016
Chinese Lineage 7	Arm00166	Qin886	HKAS 83303, Qin886	/	HKAS 83303			basidiome	China	Longling	Longling, YN		n.a.	KU378047	KT822437		KU378049	n.a.	n.a.	Guo et al. (2016)	2016
Chinese Lineage 7	Arm00167	Qin944	HKAS 83361, Qin944	/	HKAS 83361			basidiome	China	Longling	Longling, YN		n.a.	KU378048	KT822436		KU378050	n.a.	n.a.	Guo et al. (2016)	2016
Chinese Lineage 7	Arm00168	Xhwang3394	HKAS 86541, Xhwang3394	/	HKAS 86541			basidiome	China	Lincang	Lincang, YN		n.a.	KT822304	KT822435		KT822237	n.a.	n.a.	Guo et al. (2016)	2016
Japanese Nag. E	Arm00169	Guo279	HKAS 86549, Guo279	/	HKAS 86549			rhizomorphs	China	Yiliang	Yiliang, YN		n.a.	KT822275	KT822433		KT822195	n.a.	n.a.	Guo et al. (2016)	2016
Japanese Nag. E	Arm00170	Guo281	HKAS 86550, Guo281	/	HKAS 86550			rhizomorphs	China	Yiliang	Yiliang, YN		n.a.	KT822276	KT822434		KT822233	n.a.	n.a.	Guo et al. (2016)	2016
Japanese Nag. E	Arm00270	94_2_1	MAFF420665, WD2605, TFM27096, 94-2-1	NAG. E	MAFF420665, WD2605, TFM27096			single-spore culture	Japan	Nagano	Nagano		AB510840	AB510888	AB510768		n.a.	n.a.	n.a.	Hasegawa et al. (2010)	2010
Japanese Nag. E	Arm00271	2000_23_02	TFM27100, 2000-23-02	NAG. E	TFM27100			single-spore culture	Japan	Aomori	Aomori		AB510832	AB510879	AB510773		n.a.	n.a.	n.a.	Hasegawa et al. (2010)	2010
Japanese Nag. E	Arm00272	2003_71_13	2003-71-13	NAG. E				single-spore culture	Japan	Ibaraki	Ibaraki		AB510826	AB510871	AB510767		n.a.	n.a.	n.a.	Hasegawa et al. (2010)	2010
Japanese Nag. E	Arm00273	94_35_01	TFM27099, 94-35-01	NAG. E	TFM27099			single-spore culture	Japan	Yamagata	Yamagata		AB510843	AB510891	AB510770		n.a.	n.a.	n.a.	Hasegawa et al. (2010)	2010
Japanese Nag. E	Arm00274	94_43_08	94-43-08	NAG. E				single-spore culture	Japan	Fukushima	Fukushima		AB510846	AB510895	AB510772		n.a.	n.a.	n.a.	Hasegawa et al. (2010)	2010
Japanese Nag. E	Arm00275	96_37_1	FFPRI420859, WD2586, TFM26893, 96-37-1	NAG. E	FFPRI420859, WD2586, TFM26893			single-spore culture	Japan	Kanagawa	Kanagawa		AB510845	AB510893	AB510769		n.a.	n.a.	n.a.	Hasegawa et al. (2010)	2010
Japanese Nag. E	Arm00276	NE4	NE4	NAG. E		mating tests, sequencing		single-spore culture	Japan	Tottori	Tottori		AB510828	AB510874	AB510771		n.a.	n.a.	n.a.	Hasegawa et al. (2010)	2010

## Sheet: IGS with Genbank nrs
Armillaria_gallica	Arm00342	Ukraine	JN657428	tctaagtcagaatccgtgctagaaacgatgatgttggtgtcgcacattagacttgtgtttaaatagagctttgctcgtgaaccaaatatggtgggctgggttgtctttgcggaaacgcttgggcgacttgtctacgaattgtaatcataatatgggcggcggtgaatcctttgcagacgacttgaatgggaacggggtactgtaagtggtagagtagccttgttgctacgatccactgaggttaagcccttgttctaaagatttgttcaactttgttggactttctcttttctttttacatgctgagaccttgagggccgggatagtatcctttgtgcactcgcgacagcatgttacttagattcgaaagggtaggctaacaacaacgccttagtgttt…
Armillaria_gallica	Arm00349	Ukraine	JN657430	tccgtgctagaaacgatgatgttggtgtcgcacattagacttgtgtttaaatagagctttgctcgtgaaccaaatatggtgggctgggttgtctttgcggaaacgcttgggcgacttgtctacgaattgtaatcataatatgggcggcggtgaatcctttgcagacgacttgaatgggaacggggtactgtaagtggtagagtagccttgttgctacgatccactgaggttaagcccttgttctaaagatttgttcaactttgttggactttctcttttctttttacatgctgagaccttgagggccgggatagtatcctttgtgcactcgcgacagcatgttacttagattcgaaagggtaggctaacaacaacgccttagtgttttgttacctttct…
Armillaria_nabsnona	Arm00423	Japan	AB368920	tccgtgctagaaacagtgatgttggtgtcgcacattagacttgtgtttaaatagagctttgctcgtgaaccaaatatggtgggctgggttgtctttgcggaaacgcttgggcgacttgtctacgaattgtaatcataatatgggcggcggtgaatcctttgcagacgacttgaatgggaacggggtactgtaagtggtagagtagccttgttgctacgatccactgaggttaagcccttgttctaaagatttgttcaactttgttggactttctcttttctttttacatgctgaaaccttgagggccgggatagtatcctttgtgcactcgcgacagcatgttacttagattccaaagggtaagctaacaaccgccttcttagtgttttgttacctttc…
Armillaria_nabsnona	Arm00420	Japan	AB368921	tccgtgctagaaacagtgatgttggtgtcgcacattagacttgtgtttaaatagagctttgctcgtgaaccaaatatggtgggctgggttgtctttgcggaaacgcttgggcgacttgtctacgaattgtaatcataatatgggcggcggtgaatcctttgcagacgacttgaatgggaacggggtactgtaagtggtagagtagccttgttgctacgatccactgaggttaagcccttgttctaaagatttgttcaactttgttggactttctcttttctttttacatgctgaaaccttgagggccgggatagtatcctttgtgcactcgcgacagcatgttacttagattccaaagggtaagctaacaaccgccttcttagtgttttgttacctttc…
Armillaria_nabsnona	Arm00421	Japan	AB368922	tccgtgctagaaacagtgatgttggtgtcgcacattagacttgtgtttaaatagagctttgctcgtgaaccaaatatggtgggctgggttgtctttgcggaaacgcttgggcgacttgtctacgaattgtaatcataatatgggcggcggtgaatcctttgcagacgacttgaatgggaacggggtactgtaagtggtagagtagccttgttgctacgatccactgaggttaagcccttgttctaaagatttgttcaactttgttggactttctcttttctttttacatgctgaaaccttgagggccgggatagtatcctttgtgcactcgcgacagcatgttacttagattccaaagggtaagctaacaaccgccttcttagtgttttgttacctttc…
Armillaria_nabsnona	Arm00422	Japan	AB368923	tccgtgctagaaacagtgatgttggtgtcgcacattagacttgtgtttaaatagagctttgctcgtgaaccaaatatggtgggctgggttgtctttgcggaaacgcttgggcgacttgtctacgaattgtaatcataatatgggcggcggtgaatcctttgcagacgacttgaatgggaacggggtactgtaagtggtagagtagccttgttgctacgatccactgaggttaagcccttgttctaaagatttgttcaactttgttggactttctcttttctttttacatgctgaaaccttgagggccgggatagtatcctttgtgcactcgcgacagcatgttacttagattccaaagggtaagctaacaaccgccttcttagtgttttgttacctttc…
Armillaria_nabsnona	Arm00424	Japan	AB368924	tccgtgctagaaacagtgatgttggtgtcgcacattagacttgtgtttaaatagagctttgctcgtgaaccaaatatggtgggctgggttgtctttgcggaaacgcttgggcggcttgtctacgaattgtaatcataatatgggcggcggtgaatcctttgcagacgacttgaatgggaacggggtactgtaagtggtagagtagccttgttgctacgatccactgaggttaagcccttgttctaaagatttgttcaactttgttggactttctcttttctttttacatgctgaaaccttgagggccgggatagtatcctttgtgcactcgcgacagcatgttacttagattccaaagggtaagctaacaaccgccttcttagtgttttgttacctttc…
Armillaria_mellea	Arm00238	Japan	AB510808	tccgtgctagaaacgatgatgttggtgtcgcacattagacttgtgtttaaatagagcttttgctcgtgaaccaaatatggtgggctgggttgtctttgcggaaacgcttaggtgacttgtctacgaattgtaatcataatatgcgtgacggtgaatcctttgcagacgacttgaatgggaacggggtactgtaagtggtagagtagccttgttgctacgatccactgaggttaagcccttgttctaaagatttgttcaactttgttgaactttctctttctcttttttctttacatgctgaatggtgagggccgggatagtatcctttgtgcactcccaacagcatgtttcgaacttgtaaagctaacgttttcgttacctttcttgtaagaatcatga…
Armillaria_cepistipes	Arm00226	Japan	AB510809	tccgtgctagaaacgatgatgttggtgtcgcacattagacttgtgtttaaatagagctttgctcgtgaaccaaatatggtgggctgggttgtctttgcggaaacgcttgggcgacttgtctacgaattgtaatcataatatgggcggcggtgaatcctttgcagacgacttgaatgggaacggggtactgtaagtggtagagtagccttgttgctacgatccactgaggttaagcccttgttctaaagatttgttcaactttgttggactttctcttttctttttacatgctgagaccttgagggccgggatagtatcctttgtgcactcgcgacagcatgttacttagattcgaaagggtaagctaacaacagcgccttagtgttttgttacctttct…
Armillaria_solidipes	Arm00257	Japan	AB510810	tccgtgctagaaacgatgatgttggtgtcgcacattagacttgtgtttaaatagagctttgctcgtgaaccaaatatggtgggctgggttgtctttgcggaaacgcttaggcgacttgtctacgaattgtaatcataatatgggcggcggtgaatcctttgcagacgacttgaatgggaacggggtactgtaagtggtagagtagccttgttgctacgatccactgaggttaagcccttgttctaaagatttgttcaactttgttggactttctcttttctttttacatgctgaaaccttgagggccgggatagtatcctttgtgcactcgcgacagcatgttacttgcgttcgaacgggtaagctaacaacaactttgtgttttgttacctttctcgt…
Armillaria_solidipes	Arm00254	Japan	AB510811	tccgtgctagaaacgatgatgttggtgtcgcacattagacttgtgtttaaatagagctttgctcgtgaaccaaatatggtgggctgggttgtctttgcggaaacgcttaggcgacttgtctacgaattgtaatcataatatgggcggcggtgaatcctttgcagacgacttgaatgggaacggggtactgtaagtggtagagtagccttgttgctacgatccactgaggttaagcccttgttctaaagatttgttcaactttgttggactttctcttttctttttacatgctgaaaccttgagggccgggatagtatcctttgtgcactcgcgacagcatgttacttgctttcgaacgggtaagctaacaacaactttgtgttttgttacctttctcgt…
Armillaria_mellea	Arm00242	Japan	AB510812	tccgtgctagaaacgatgatgttggtgtcgcacattagacttgtgtttaaatagagcttttgctcgtgaaccaaatatggtgggctgggttgtctttgcggaaacgcttaggtgacttgtctacgaattgtaatcataatatgcgtgacggtgaatcctttgcagacgacttgaatgggaacggggtactgtaagtggtagagtagccttgttgctacgatccactgaggttaagcccttgttctaaagatttgttcaactttgttggactttctctttctcttttttctttacatgctgaatggtgagggccgggatagtatcctttgtgcactcccaacagcatgtttcgaacttgtaaagctaacgttttcgttacctttcttgtaagaatcatga…
Armillaria_mellea	Arm00241	Japan	AB510813	tccgtgctagaaacgatgatgttggtgtcgcacattagacttgtgtttaaatagagcttttgctcgtgaaccaaatatggtgggctgggttgtctttgcggaaacgcttaggtgacttgtctacgaattgtaatcataatatgcgtgacggtgaatcctttgcagacgacttgaatgggaacggggtactgtaagtggtagagtagccttgttgctacgatccactgaggttaagcccttgttctaaagatttgttcaactttgttggactttctctttctcttttttctttacatgctgaatggtgagggccgggatagtatcctttgtgcactcccaacagcatgtttcgaacttgtaaagctaacgttttcgttacctttcttgtaagaatcatga…
Armillaria_mellea	Arm00244	Japan	AB510814	tccgtgctagaaacgatgatgttggtgtcgcacattagacttgtgtttaaatagagcttttgctcgtgaaccaaatatggtgggctgggttgtctttgcggaaacgcttaggcgacttgtctacgaattgtaatcataatatgcgtgacggtgaatcctttgcagacgacttgaatgggaacggggtactgtaagtggtagagtagccttgttgctacgatccactgaggttaagcccttgttctaaagatttgttcaactttgttggactttctctttctctttttttctttacatgctgaatggtgagggccgggatagtatcctttgtgcactcccaacagcatgtttcgaacttgtaaagctaacgttttcgttacctttcttgtaagaatcatg…
Armillaria_solidipes	Arm00252	Japan	AB510815	tccgtgctagaaacgatgatgttggtgtcgcacattagacttgtgtttaaatagagctttgctcgtgaaccaaatatggtgggctgggttgtctttgcggaaacgcttaggcgacttgtctacgaattgtaatcataatatgggcggcggtgaatcctttgcagacgacttgaatgggaacggggtactgtaagtggtagagtagccttgttgctacgatccactgaggttaagcccttgttctaaagatttgttcaactttgttggactttctcttttctttttacatgctgaaaccttgagggccgggatagtatcctttgtgcactcgcgacagcatgttacttgcgttcgaacgggtaagctaacaacaactttgtgttttgttacctttctcgt…
Armillaria_mellea	Arm00245	Japan	AB510816	tccgtgctagaaacgatgatgttggtgtcgcacattagacttgtgtttaaatagagcttttgctcgtgaaccaaatatggtgggctgggttgtctttgcggaaacgcttaggtgacttgtctacgaattgtaatcataatatgcgtgacggtgaatcctttgcagacgacttgaatgggaacggggtactgtaagtggtagagtagccttgttgctacgatccactgaggttaagcccttgttctaaagatttgttcaactttgttggactttctctttctcttttttctttacatgctgaatggtgagggccgggatagtatcctttgtgcactcccaacagcatgtttcgaacttgtaaagctaacgttttcgttacctttcttgtaagaatcatga…
Armillaria_solidipes	Arm00256	Japan	AB510817	tccgtgctagaaacgatgatgttggtgtcgcacattagacttgtgtttaaatagagctttgctcgtgaaccaaatatggtgggctgggttgtctttgcggaaacgcttaggcgacttgtctacgaattgtaatcataatatgggcggcggtgaatcctttgcagacgacttgaatgggaacggggtactgtaagtggtagagtagccttgttgctacgatccactgaggttaagcccttgttctaaagatttgttcaactttgttggactttctcttttctttttacatgctgaaaccttgagggccgggatagtatcctttgtgcactcgcgacagcatgttacttgctttcgaacgggtaagctaacaacaactttgtgttttgttacctttctcgt…
Armillaria_cepistipes	Arm00221	Japan	AB510818	tccgtgctagaaacgatgatgttggtgtcgcacattagacttgtgtttaaatagagctttgctcgtgaaccaaatatggtgggctgggttgtctttgcggaaacgcttgggcgacttgtctacgaattgtaatcataatatgggcggcggtgaatcctttgcagacgacttgaatgggaacggggtactgtaagtggtagagtagccttgttgctacgatccactgaggttaagcccttgttctaaagatttgttcaactttgttggactttctcttttctttttacatgctgagaccttgagggccgggatagtatcctttgtgcactcgcgacagcatgttacttagattcgaaagggtaggctaacaacaacgccttagtgttttgttacctttct…
Armillaria_mellea	Arm00240	Japan	AB510819	tccgtgctagaaacgatgatgttggtgtcgcacattagacttgtgtttaaatagagcttttgctcgtgaaccaaatatggtgggctgggttgtctttgcggaaatgcttaggcgacttgtctacgaattgtaatcataatatgcgtgacggtgaatcctttgcagacgacttgaatgggaacggggtactgtaagtggtagagtagccttgttgctacgatccactgaggttaagcccttgttctaaagatttgttcaactttgttggactttctctttctctttttttctttacatgctgaatggtgagggccgggatagtatcctttgtgcactcccaacagcatgtttcgaacttgtaaagctaacgttttcgttttcgttacctttcttgtaaga…
Armillaria_mellea	Arm00246	Japan	AB510820	tccgtgctagaaacgatgatgttggtgtcgcacattagacttgtgtttaaatagagcttttgctcgtgaaccaaatatggtgggctgggttgtctttgcggaaacgcttaggtgacttgtctacgaattgtaatcataatatgcgtgacggtgaatcctttgcagacgacttgaatgggaacggggtactgtaagtggtagagtagccttgttgctacgatccactgaggttaagcccttgttataaagatttgttcaactttgttgaactttctctttctcttttttctttacatgctgaatggtgagggccgggatagtatcctttgtgcactcccaacagcatgtttcgaacttgtaaagctaacgttttcgttacctttcttgtaagaatcatga…
Armillaria_solidipes	Arm00253	Japan	AB510821	tccgtgctagaaacgatgatgttggtgtcgcacattagacttgtgtttaaatagagctttgctcgtgaaccaaatatggtgggctgggttgtctttgcggaaacgcttaggcgacttgtctacgaattgtaatcataatatgggcggcggtgaatcctttgcagacgacttgaatgggaacggggtactgtaagtggtagagtagccttgttgctacgatccactgaggttaagcccttgttctaaagatttgttcaactttgttggactttctcttttctttttacatgctgaaaccttgagggccgggatagtatcctttgtgcactcgcgacagcatgttacttgcgttcgaacgggtaagctaacaacaactttgtgttttgttacctttctcgt…
Armillaria_cepistipes	Arm00225	Japan	AB510822	tccgtgctagaaacgatgatgttggtgtcgcacattagacttgtgtttaaatagagctttgctcgtgaaccaaatatggtgggctgggttgtctttgcggaaacgcttgggcgacttgtctacgaattgtaatcataatatgggcggcggtgaatcctttgcagacgacttgaatgggaacggggtactgtaagtggtagagtagccttgttgctacgatccactgaggttaagcccttgttctaaagatttgttcaactttgttggactttctcttttctttttacatgctgagaccttgagggccgggatagtatcctttgtgcactcgcgacagcatgttacttagattcgaaagggtaggctaacaacaacgccttagtgttttgttacctttct…
Armillaria_tabescens	Arm00266	Japan	AB510823	tccgtgctagaaacgatgatgttggtgtcgcacattagacttgtgtttaaatagagctttgctcgtgaaccaaatatggtgggctgggttgtctttgcggaaacgcttgggcgacttgtctacgaattgtaatcataatatgggcggcggtgaatcctttgcagacgacttgaatgggaacggggtactgtaagtggtagagtagccttgttgctacgatccactgaggttaagcccttgttctaaagatttgttcaactttgttggactttctctttcttttctttttacatgctgaatgcttgagggccgggatcgtcttctttgtgcactcgcgacagcatgttaacattgccttgaaccctgttataaggcttagaaggaacctggttagcaaac…
Armillaria_tabescens	Arm00267	Japan	AB510824	tccgtgctagaaacgatgatgttggtgtcgcacattagacttgtgtttaaatagagctttgctcgtgaaccaaatatggtgggctgggttgtctttgcggaaacgcttgggcgacttgtctacgaattgtaatcataatatgggcggcggtgaatcctttgcagacgacttgaatgggaacggggtactgtaagtggtagagtagccttgttgctacgatccactgaggttaagcccttgttctaaagatttgttcaactttgttggactttctctttcttttctttttacatgctgaatgcttgagggccgggatcgtcttctttgtgcactcgcgacagcatgttaacattgccttgaaccctgttataaggcttagaaggaacctggttagcaaac…
Armillaria_cepistipes	Arm00222	Japan	AB510825	tccgtgctagaaacgatgatgttggtgtcgcacattagacttgtgtttaaatagagctttgctcgtgaaccaaatatggtgggctgggttgtctttgcggaaacgcttgggcgacttgtctacgaattgtaatcataatatgggcggcggtgaatcctttgcagacgacttgaatgggaacggggtactgtaagtggtagagtagccttgttgctacgatccactgaggttaagcccttgttctaaagatttgttcaactttgttggactttctcttttccttttacatgctgagaccttgagggccgggatagtatcctttgtgcactcgcgacagcatgttacttagattcgaaagggtaggttaacaacaacgccttagtgttttgttacctttct…
NAG_E	Arm00272	Japan	AB510826	tccgtgctagaaacgatgatgttagtgtcgcacattagacttgtgtttaaatagagctttgctcgtgaaccaaatatggtgggctgggttgtctttgcggaaacgcttgggcgacttgtctacgaattgtaatcataatatgggcggcggtgaatcctttgcagacgacttgaatgggaacggggtactgtaagtggtagagtagccttgttgctacgatccactgaggttaagcccttgttctaaagatttgttcaactttgttggactttctcttttctttttacatgctgagacgttgagggccgggatagtatcctttgtgcactcgcgacagcatgttacttagattcgaaagggtaggctaacaacaacgccttagtgttttgttaccttacc…
Armillaria_sinapina	Arm00259	Japan	AB510827	tccgtgctagaaacgatgatgttggtgtcgcacattagacttgtgtttaaatagagctttgctcgtgaaccaaatatggtgggctgggttgtctttgcggaaacgcttgggcgacttgtctacgaattgtaatcataatatgggcggcggtgaatcctttgcagacgacttgaatgggaacggggtactgtaagtggtagagtagccttgttgctacgatccactgaggttaagcccttgttctaaagatttgttcaactttgttggactttctcttttctttttacatgctgagaccttgagggccgggatagtatcctttgtgcactcgcgacagcatgttacttagattcgaaagggtaggctaacaacaacgccttagtgttttgttacctttct…
NAG_E	Arm00276	Japan	AB510828	tccgtgctagaaacgatgatgttagtgtcgcacattagacttgtgtttaaatagagctttgctcgtgaaccaaatatggtgggctgggttgtctttgcggaaacgcttgggcgacttgtctacgaattgtaatcataatatgggcggcggtgaatcctttgcagacgacttgaatgggaacggggtactgtaagtggtagagtagccttgttgctacgatccactgaggttaagcccttgttctaaagatttgttcaactttgttggactttctcttttctttttacatgctgagacgttgagggccgggatagtatcctttgtgcactcgcgacagcatgttacttagattcgaaagggtaggctaacaacaacgccttagtgttttgttaccttacc…
Armillaria_cepistipes	Arm00223	Japan	AB510829	tccgtgctagaaacgatgatgttggtgtcgcacattagacttgtgtttaaatagagctttgctcgtgaaccaaatatggtgggctgggttgtctttgcggaaacgcttgggcgacttgtctacgaattgtaatcataatatgggcggcggtgaatcctttgcagacgacttgaatgggaacggggtactgtaagtggtagagtagccttgttgctacgatccactgaggttaagcccttgttctaaagatttgttcaactttgttggactttctcttttctttttacatgctgagaccttgagggccgggatagtatcctttgtgcactcgcgacagcatgttacttagattcgaaagggtaggctaacaacaacgccttagtgttttgttacctttct…
Armillaria_nabsnona	Arm00248	Japan	AB510830	tccgtgctagaaacgatgatgttggtgtcgcacattagacttgtgtttaaatagagctttgctcgtgaaccaaatatggtgggctgggttgtctttgcggaaacgcttgggcgacttgtctacgaattgtaatcataatatgggcggcggtgaatcctttgcagacgacttgaatgggaacggggtactgtaagtggtagagtagccttgttgctacgatccactgaggttaagcccttgttctaaagatttgttcaactttgttggactttctcttttctttttacatgctgaaaccttgagggccgggatagtatcctttgtgcactcgcgacagcatgttacttagattccaaagggtaagctaacaaccgccttcttagtgttttgttacctttc…
Armillaria_cepistipes	Arm00224	Japan	AB510831	tccgtgctagaaacgatgatgttggtgtcgcacattagacttgtgtttaaatagagctttgctcgtgaaccaaatatggtgggctgggttgtctttgcggaaacgcttgggcgacttgtctacgaattgtaatcataatatgggcggcggtgaatcctttgcagacgacttgaatgggaacggggtactgtaagtggtagagtagccttgttgctacgatccactgaggttaagcccttgttctaaagatttgttcaactttgttggactttctcttttctttttacatgctgagaccttgagggccgggatagtatcctttgtgcactcgcgacagcatgttacttagattcgaaagggtaggctaacaacaacgccttagtgttttgttaccttttg…
NAG_E	Arm00271	Japan	AB510832	tccgtgctagaaacgatgatgttagtgtcgcacattagacttgtgtttaaatagagctttgctcgtgaaccaaatatggtgggctgggttgtctttgcggaaacgcttgggcgacttgtctacgaattgtaatcataatatgggcggcggtgaatcctttgcagacgacttgaatgggaacggggtactgtaagtggtagagtagccttgttgctacgatccactgaggttaagcccttgttctaaagatttgttcaactttgttggactttctcttttccttttacatgctgagacgttgagggccgggatagtatcctttgtgcactcgcgacagcatgttacttagattcgaaagggtaggctaacaacaacgccttagtgttttgttaccttact…
Armillaria_mellea	Arm00239	Japan	AB510833	tccgtgctagaaacgatgatgttggtgtcgcacattagacttgtgtttaaatagagcttttgctcgtgaaccaaatatggtgggctgggttgtctttgcggaaacgcttaggtgacttgtctacgaattgtaatcataatatgcgtgacggtgaatcctttgcagacgacttgaatgggaacggggtactgtaagtggtagagtagccttgttgctacgatccactgaggttaagcccttgttctaaagatttgttcaactttgttggactttctctttctctttatcttttttctttacatgctgaatggtgagggccgggatagtatcctttgtgcactcccaacagcatgtttcgaacttgtaaagttaacgttttcgttttcgttacctttcttg…
Armillaria_gallica	Arm00237	Japan	AB510834	tccgtgctagaaacgatgatgttggtgtcgcacattagacttgtgtttaaatagagctttgctcgtgaaccaaatatggtgggctgggttgtctttgcggaaacgcttgggcgacttgtctacgaattgtaatcataatatgggcggcggtgaatcctttgcagacgacttgaatgggaacggggtactgtaagtggtagagtagccttgttgctacgatccactgaggttaagcccttgttctaaagatttgttcaactttgttggactttctcttttctttttacatgctgaaaccttgagggccgggatagtatcctttgtgcactcgcgacagcatgttacttagattcgaaagggtaggcaaacaacaatgccttggtgttttgttacctttct…
Armillaria_nabsnona	Arm00249	Japan	AB510835	tccgtgctagaaacgatgatgttggtgtcgcacattagacttgtgtttaaatagagctttgctcgtgaaccaaatatggtgggctgggttgtctttgcggaaacgcttgggcgacttgtctacgaattgtaatcataatatgggcggcggtgaatcctttgcagacgacttgaatgggaacggggtactgtaagtggtagagtagccttgttgctacgatccactgaggttaagcccttgttctaaagatttgttcaactttgttggactttctcttttctttttacatgctgaaaccttgagggccgggatagtatcctttgtgcactcgcgacagcatgttacttagattccaaagggtaagctaacaaccgccttcttagtgttttgttacctttc…
Armillaria_sinapina	Arm00262	Japan	AB510836	tccgtgctagaaacgatgatgttggtgtcgcacattagacttgtgtttaaatagagctttgctcgtgaaccaaatatggtgggctgggttgtctttgcggaaacgcttgggcgacttgtctacgaattgtaatcataatatgggcggcggtgaatcctttgcagacgacttgaatgggaacggggtactgtaagtggtagagtagccttgttgctacgatccactgaggttaagcccttgttctaaagatttgttcaactttgttggactttctcttttctttttacatgctgagaccttgagggccgggatagtatcctttgtgcactcgcgacagcatgttacttagattcgaaagggtaggctaacaacaacgccttagtgttttgttacctttct…
Armillaria_cepistipes	Arm00229	Japan	AB510837	tccgtgctagaaacgatgatgttggtgtcgcacattagacttgtgtttaaatagagctttgctcgtgaaccaaatatggtgggctgggttgtctttgcggaaacgcttgggcgacttgtctacgaattgtaatcataatatgggcggcggtgaatcctttgcagacgacttgaatgggaacggggtactgtaagtggtagagtagccttgttgctacgatccactgaggttaagcccttgttctaaagatttgttcaactttgttggactttctcttttctttttacatgctgagaccttgagggccgggatagtatcctttgtgcactcgcgacagcatgttacttagattcgaaagggtaggctaacaacaacgccttagtgttttgttacctttct…
Armillaria_sinapina	Arm00261	Japan	AB510838	tccgtgctagaaacgatgatgttggtgtcgcacattagacttgtgtttaaatagagctttgctcgtgaaccaaatatggtgggctgggttgtctttgcggaaacgcttgggcgacttgtctacgaattgtaatcataatatgggcggcggtgaatcctttgcagacgacttgaatgggaacggggtactgtaagtggtagagtagccttgttgctacgatccactgaggttaagcccttgttctaaagatttgttcaactttgttggactttctcttttctttttacatgctgagaccttgagggccgggatagtatcctttgtgcactcgcgacagcatgttacttagattcgaaagggtaggctaacaacaacgccttagtgttttgttacctttct…
Armillaria_tabescens	Arm00269	Japan	AB510839	tccgtgctagaaacgatgatgttggtgtcgcacattagacttgtgtttaaatagagctttgctcgtgaaccaaatatggtgggctgggttgtctttgcggaaacgcttgggcgacttgtctacgaattgtaatcataatatgggcggcggtgaatcctttgcagacgacttgaatgggaacggggtactgtaagtggtagagtagccttgttgctacgatccactgaggttaagcccttgttctaaagatttgttcaactttgttggactttctctttcttttctttttacatgctgaatgcttgagggccgggatcgtcttctttgtgcactcgcgacagcatgttaacattgccttgaaccctgttataaggcttagaaggaacctggttagcaaac…
NAG_E	Arm00270	Japan	AB510840	tccgtgctagaaacgatgatgttagtgtcgcacattagacttgtgtttaaatagagctttgctcgtgaaccaaatatggtgggctgggttgtctttgcggaaacgcttgggcgacttgtctacgaattgtaatcataatatgggcggcggtgaatcctttgcagacgacttgaatgggaacggggtactgtaagtggtagagtagccttgttgctacgatccactgaggttaagcccttgttctaaagatttgttcaactttgttggactttctcttttctttttacatgctgagacgttgagggccgggatagtatcctttgtgcactcgcgacagcatgttacttagattcgaaagggtaggctaacaacaacgccttagtgttttgttaccttacc…
Armillaria_sinapina	Arm00263	Japan	AB510841	tccgtgctagaaacgatgatgttggtgtcgcacattagacttgtgtttaaatagagctttgctcgtgaaccaaatatggtgggctgggttgtctttgcggaaacgcttgggcgacttgtctacgaattgtaatcataatatgggcggcggtgaatcctttgcagaccacttgaatgggaacggggtactgtaagtggtagagtagccttgttgctacgatccactgaggttaagcccttgttctaaagatttgttcaactttgtgggactttctcttttctttttacatgctgagaccttgagggccgggatagtatcctttgtgcactcgcgacagcatgttacttagattcgaaagggtaagctaacaacaacgccttagtgttttgttacctttct…
Armillaria_gallica	Arm00235	Japan	AB510842	tccgtgctagaaacgatgatgttggtgtcgcacattagacttgtgtttaaatagagctttgctcgtgaaccaaatatggtgggctgggttgtctttgcggaaacgcttgggcgacttgtctacgaattgtaatcataatatgggcggcggtgaatcctttgcagacgacttgaatgggaacggggtactgtaagtggtagagtagccttgttgctacgatccactgaggttaagcccttgttctaaagattgttcaactttgttggactttctcttttcttttacatgctgagaccttgagggccgggatagtatcctttgtgcactcgcgacagcatgtcacttagattcgaaagggtaggctaacaacaacgccttagtgttttgttacctttctct…
NAG_E	Arm00273	Japan	AB510843	tccgtgctagaaacgatgatgttagtgtcgcacattagacttgtgtttaaatagagctttgctcgtgaaccaaatatggtgggctgggttgtctttgcggaaacgcttgggcgacttgtctacgaattgtaatcataatatgggcggcggtgaatcctttgcagacgacttgaatgggaacggggtactgtaagtggtagagtagccttgttgctacgatccactgaggttaagcccttgttctaaagatttgttcaactttgttggactttctcttttctttttacatgctgagacgttgagggccgggatagtatcctttgtgcactcgcgacagcatgttacttagattcgaaagggtaggctaacaacaacgccttagtgttttgttaccttacc…
Armillaria_tabescens	Arm00268	Japan	AB510844	tccgtgctagaaacgatgatgttggtgtcgcacattagacttgtgtttaaatagagctttgctcgtgaaccaaatatggtaggctgggttgtctttgcggaaacgcttgggcgacttgtctacgaattgtaatcataatatgggcggcggtgaatcctttgcagacgacttgaatgggaacggggtactgtaagtggtagagtagccttgttgctacgatccactgaggttaagcccttgttctaaagatttgttcaactttgttggactttctctttcttttctttttacatgctgaatgcttgagggccgggatcgtcttctttgtgcactcgcgacagcatgttaacattgccttgaaccctgttataaggcttagaaggaacctggttagcaaac…
NAG_E	Arm00275	Japan	AB510845	tccgtgctagaaacgatgatgttagtgtcgcacattagacttgtgtttaaatagagctttgctcgtgaaccaaatatggtgggctgggttgtctttgcggaaacgcttgggcgacttgtctacgaattgtaatcataatatgggcggcggtgaatcctttgcagacgacttgaatgggaacggggtactgtaagtggtagagtagccttgttgctacgatccactgaggttaagcccttgttctaaagatttgttcaactttgttggactttctcttttctttttacatgctgagacgttgagggccgggatagtatcctttgtgcactcgcgacagcatgttacttagattcgaaagggtaggctaacaacaacgccttagtgttttgttaccttacc…
NAG_E	Arm00274	Japan	AB510846	tccgtgctagaaacgatgatgttagtgtcgcacattagacttgtgtttaaatagagctttgctcgtgaaccaaatatggtgggctgggttgtctttgcggaaacgcttgggcgacttgtctacgaattgtaatcataatatgggcggcggtgaatcctttgcagacgacttgaatgggaacggggtactgtaagtggtagagtagccttgttgctacgatccactgaggttaagcccttgttctaaagatttgttcaactttgttggactttctcttttctttttacatgctgagacgttgagggccgggatagtatcctttgtgcactcgcgacagcatgttacttagattcgaaagggtaggctaacaacaacgccttagtgttttgttaccttacc…
Armillaria_solidipes	Arm00255	Japan	AB510847	tccgtgctagaaacgatgatgttggtgtcgcacattagacttgtgtttaaatagagctttgctcgtgaaccaaatatggtgggctgggttgtctttgcggaaacgcttaggcgacttgtctacgaattgtaatcataatatgggcggcggtgaatcctttgcagacgacttgaatgggaacggggtactgtaagtggtagagtagccttgttgctacgatccactgaggttaagcccttgttctaaagatttgttcaactttgttggactttctcttttctttttacatgctgaaaccttgagggccgggatagtatcctttgtgcactcgcgacagcatgttacttgctttcgaacgggtaagctaacaacaactttgtgttttgttacctttctcgt…
Armillaria_solidipes	Arm00258	Japan	AB510848	tccgtgctagaaacgatgatgttggtgtcgcacattagacttgtgtttaaatagagctttgctcgtgaaccaaatatggtgggctgggttgtctttgcggaaacgcttaggcgacttgtctacgaattgtaatcataatatgggcggcggtgaatcctttgcagacgacttgaatgggaacggggtactgtaagtggtagagtagccttgttgctacgatccactgaggttaagcccttgttctaaagatttgttcaactttgttggactttctcttttctttttacatgctgaaaccttgagggccgggatagtatcctttgtgcactcgcgacagcatgttacttgctttcgaacgggtaagctaacaacaactttgtgttttgttacctttctcgt…
Armillaria_cepistipes	Arm00227	Japan	AB510849	tccgtgctagaaacgatgatgttggtgtcgcacattagacttgtgtttaaatagagctttgctcgtgaaccaaatatggtgggctgggttgtctttgcggaaacgcttgggcgacttgtctacgaattgtaatcataatatgggcggcggtgaatcctttgcagacgacttgaatgggaacggggtactgtaagtggtagagtagccttgttgctacgatccactgaggttaagcccttgttctaaagatttgttcaactttgttggactttctcttttctttttacatgctgagaccttgagggccgggatagtatcctttgtgcactcgcgacagcatgttacttagattcgacagggtaggctgacaacaacgccttagtgttttgttacctttct…
Armillaria_nabsnona	Arm00247	Japan	AB510850	tccgtgctagaaacgatgatgttggtgtcgcacattagacttgtgtttaaatagagctttgctcgtgaaccaaatatggtgggctgggttgtctttgcggaaacgcttgggcgacttgtctacgaattgtaatcataatatgggcggcggtgaatcctttgcagacgacttgaatgggaacggggtactgtaagtggtagagtagccttgttgctacgatccactgaggttaagcccttgttctaaagatttgttcaactttgttggactttctcttttctttttacatgctgaaaccttgagggccgggatagtatcctttgtgcactcgcgacagcatgttacttagattccaaagggtaagctaacaaccgccttcttagtgttttgttacctttc…
Armillaria_nabsnona	Arm00251	Japan	AB510851	tccgtgctagaaacgatgatgttggtgtcgcacattagacttgtgtttaaatagagctttgctcgtgaaccaaatatggtgggctgggttgtctttgcggaaacgcttgggcgacttgtctacgaattgtaatcataatatgggcggcggtgaatcctttgcagacgacttgaatgggaacggggtactgtaagtggtagagtagccttgttgctacgatccactgaggttaagcccttgttctaaagatttgttcaactttgttggactttctcttttctttttacatgctgaaaccttgagggccgggatagtatcctttgtgcactcgcgacagcatgttacttagattccaaagggtaagctaacaacgccttcttagtgttttgttacctttct…
Armillaria_mellea	Arm00546	France	AF163598	ttggcagacgacttgaatgggaacgggtactgtaagtggtagagtagccttgttgctacgatccactgaggttaagcccttgttctaaagatttgttcaactttgttggactttctctcttctctttcttttttacatgctgaacgctgagggccgggattgtatcctttgtgcactcgcgtcagcatgtttcttaggttcgaacttgtaaagctaaccatttcgttacctttcttgtaagaatcatgagatatcatcagtcttgaagacttataagggatctggttagcaagctttgaacgcgcgctgactctttatcttgtacttgatatcagccttatggtcgatattcggtatatggtatagccaaaggatccctaaaaaggcattcagtgactg…
Armillaria_mellea	Arm00544	France	AF163599	ttggcagacgacttgaatgggaacgggtactgtaagtggtagagtagccttgttgctacgatccactgaggttaagcccttgttctaaagatttgttcaactttgttggactttctctcttctctttcttttttacatgctgaacgctgagggccgggattgtatcctttgtgcactcgcgtcagcatgtttcttaggttcgaacttgtaaagctaaccatttcgttacctttcttgtaagaatcatgagatatcatcagtcttgaagacttataagggatctggttagcaagctttgaacgcgcgctgactctttatcttgtacttgatatcagccttatggtcgatattcggtatatggtatagccaaaggatccctaaaaaggcattcagtgactg…
Armillaria_mellea	Arm00543	France	AF163600	ttggcagacgacttgaatgggaacgggtactgtaagtggtagagtagccttgttgctacgatccactgaggttaagcccttgttctaaagatttgttcaactttgttggactttctctcttctctttctttttttacatgctgaacgctgagggccgggattgtatcctttgtgcactcgcgtcagcatgtttcttaggtttgaacttgtaaagctaaccatttcgttacctttcttgtaagaatcatgagatatcatcagtcttgaagacttataagggatctggttagcaagctttgaacgcgcgctgactctttaccttgtacttgatatcggccttatggtcgatattcggtatatggtatagcccaaggatccctaaaaaggcattcagtgact…
Armillaria_mellea	Arm00547	England	AF163601	ttggcagacgacttgaatgggaacgggtactgtaagtggtagagtnnccttgttgctacgatccactgaggttaagctcttgttctaaagatttgttcaactttgttggactttctctcttctctttcttttttacatgctgaacgctgagggccgggattgtatcctttgtgcactcgcgtcagcatgtttcttaggttcgaacttgtaaagctaaccatttcgttacctttcttgtaagaatcatgagatatcatcagtcttgaagacttataagggatctggttagcaagctttgaacgcgcgctgactctttaccttgtacttgatatcggcttatggtcgatattcggtatatggtatagccaaaggatccctaaaaaggcattcagtgactgg…
Armillaria_mellea	Arm00533	England	AF163602	ttggcagacgacttgaatgggaacgggtactgtaagtggtagagtagccttgttgctacgatccactgaggttaagcccttgttctaaagatttgttcaactttgttggactttctctcttctctttctttttttacatgctgaacgctgagggccgggattgtatcctttgtgcactcgcgtcagcatgtttcttaggtttgaacttgtaaagctaaccatttcgttacctttcttgtaagaatcatgagatatcatcagtcttgaagacttataagggatctggttagcaagctttgaacgcgcgctgactctttaccttgtacttgatatcggccttatggtcgatattcggtatatggtatagccaaaggatccctaaaaaggcattcagtgact…
Armillaria_mellea	Arm00534	England	AF163604	ttggcagacgacttgaatgggaacgggtactgtaagtggtagagtagccttgttgctacgatccactgaggttaagcccttgttctaaagatttgttcaactttgttggactttctctcttctctttctttttttacatgctgaacgctgagggccgggattgtatcctttgtgcactcgcgtcagcatgtttcttaggttcgaacttgtaaagctaaccatttcgttacctttcttgtaagaatcatgagatatcatcagtcttgaagacttataagggatctggttagcaagctttgaacgcgcgctgactctttaccttgtacttgatatcggccttatggtcgatattcggtatatggtatagccaaaggatccctaaaaaggcattcagtgact…
Armillaria_mellea	Arm00545	Hungary	AF163605	ttggcagacgacttgaatgggaacgggtactgtaagtggtagagtagccttgttgctacgatccactgaggttaagcccttgttctaaagatttgttcaactttgttggactttctctcttctctttcttttttacatgctgaacgctgagggccgggattgtatcctttgtgcactcgcgtcagcatgtttcttaggttcgaacttgtaaagctaaccatttcgttacctttcttgtaagaatcatgagatatcatcagtcttgaggacttataagggatctggttagcaagctttgaacgcgcgctgactctttaccttgtacttgatatcggccttatggtcgatattcggtatatggtatagccaaaggatccctaaaaaggcattcagtgactg…
Armillaria_mellea	Arm00538	England	AF163606	ttggcagacgacttgaatgggaacgggtactgtaagtggtagagtagccttgttgctacgatccactgaggttaagcccttgttctaaagatttgttcaactttgttggactttctctcttctctttctttttttacatgctgaacgctgagggccgggattgtatcctttgtgcactcgcgtcagcatgtttcttaggtttgaacttgtaaagctaaccatttcgttacctttcttgtaagaatcatgagatatcatcagtcttgaagacttataagggatctggttagcaagctttgaacgcgcgctgactctttaccttgtacttgatatcggccttatggtcgatattcggtatatggtatagccaaaggatccctaaaaaggcattcagtgact…
Armillaria_mellea	Arm00552	Iran	AF163606	ttggcagacgacttgaatgggaacgggtactgtaagtggtagagtagccttgttgctacgatccactgaggttaagcccttgttctaaagatttgttcaactttgttggactttctctcttctctttctttttttacatgctgaacgctgagggccgggattgtatcctttgtgcactcgcgtcagcatgtttcttaggtttgaacttgtaaagctaaccatttcgttacctttcttgtaagaatcatgagatatcatcagtcttgaagacttataagggatctggttagcaagctttgaacgcgcgctgactctttaccttgtacttgatatcggccttatggtcgatattcggtatatggtatagccaaaggatccctaaaaaggcattcagtgact…
Armillaria_mellea	Arm00536	USA	AF163607	ttggcagacgacttgaatgggaacgggtactgtaagtggtagagtagccttgttgctacgatccactgaggttaagcccttgttctaaagatttgttcaactttgttggactttctcttttctcttttctcttttttctttacatgctgaacgctgagggccgggatcgtatccttcgtgcactcgcgacagcatgtttctttggttccgacttgtaaagctaacgatttcgttaccgttaccgttacctttcttgtaagaatcatgagatataagggatctggttagcaagctttcaacgcgcgctgactctttaccttgtacttgatatcggccttatggtcgatattccgtatatggtatagccaaaggacccctaattaggcattcagtcaactg…
Armillaria_mellea	Arm00535	USA	AF163608	ttggcagacgacttgaatgggaacgggtactgtaagtggtagagtagccttgttgctacgatccactgaggttaagcccttgttctaaagatttgttcaactttgttggactttctcttttctcttttctcttttttctttacatgctgaacgctgagggccgggatcgtatccttcgtgcactcgcgacagcatgtttctttggttctgacttgtaaagctaacgatttcgttaccgttacctttcttgtaagaatcatgagatataagggatctggttagcaagctttcaacgcgcgctgactctttaccttgtacttgatatcggccttatggtcgatattccgtatatggtatagccaaaggacccctaattaggcattcagtcaactggattgc…
Armillaria_mellea	Arm00537	USA	AF163609	ttggcagacgacttgaatgggaacgggtactgtaagtggtagagtagccttgttgctacgatccactgaggttaagcccttgttctaaagatttgttcaactttgttggactttctcttttctcttttctcttttctctttacacgctgaatgctgagggccgggatcgtatccttcgtgcactcgcgacagcatgtttctttggttccgacttgtaaagctaacgatttcgttaccgttaccgttacctttcttgtaagaatcatgagatataagggatctggttagcaagctttcaacgcgcgctgactctttaccttgtacttgatatcggccttatggtcgatattccgtatatggtatagccaaaggacccctaattaggcattcagtcaactg…
Armillaria_mellea	Arm00551	Japan	AF163610	ttggcagacgacttgaatgggaacgggtactgtaagtggtagagtagccttgttgctacgatccactgaggttaagcccttgttctaaagatttgttcaactttgttggactttctctttctcttttttctttacatgctgaatggtgagggccgggatagtatcctttgtgcactcccaacagcatgtttcgaacttgtaaagctaacgttttcgttacctttcttgtaagaatcatgaggtagaaggggtctggttagcaagctttctttctttgaacgcgcgctgactctttaccttgtacttggatatcggccttatggtcgatattcggtatatggtatagccaaaggactcctaaaaaggcattcagtgcgactggattgccttttttaggcc…
Armillaria_mellea	Arm00548	South Korea	AF163611	ttggcagacgacttgaatgggaacgggtactgtaagtggtagagtagccttgttgctacgatccactgaggttaagcccttgttctaaagatttgttcaactttgttggactttctctttctctttatcttttttctttacatgctgaatggtgagggccgggatagtatcctttgtgcactcccaacagcatgtttcgaacttgtaaagttaacgttttcgttttcgttacctttcttgtaagaatcatgaggtagaaaggggtctggttagcaagctttctttctttgaacgcgcgctgactctttaccttgtacttggatatcggccttatggttgatattcggtatatggtatagccaaaggactcctaaaagggcattcagtgcgactggattg…
Armillaria_mellea	Arm00549	South Korea	AF163612	ttggcagacgacttgaatgggaacgggtactgtaagtggtagagtagccttgttgctacgatccactgaggttaagcccttgttctaaagatttgttcaactttgttggacttncnctttctctttatcttttttctttacatgctgaatggtgagggccgggatagtatcctttgtgcactcccaacagcatgtttcgaacttgtaaagttaacgttttcgttttcgttacctttcttgtaagaatcatgaggtagaaggggtctggttagcaagctttctttctttgaacgcgcgctgactctttaccttgtacttggatatcggccttatggttgatattcggtatatggtatagccaaaggactcctaaaagggcattcagtgcgactggattgc…
Armillaria_mellea	Arm00550	South Korea	AF163613	ttggcagacgacttgaatgggaacgggtactgtaagtggtagagtagccttgttgctacgatccactgaggttaagcccttgttctaaagatttgttcaactttgttggactttctctttctctttatcttttttctttacatgctgaatggtgagggccgggatagtatcctttgtgcactcccaacagcatgtttcgaacttgtaaagttaacgttttcgttttcgttacctttcttgtaagaatcatgaggtagaaggggtctggttagcaagctttctttctttgaacgcgcgctgactctttaccttgtacttggatatcggccttatggttgatattcggtatatggtatagccaaaggactcctaaaagggcattcagtgcgactggattgc…
Armillaria_mellea	Arm00540	USA	AF163614	ttggcagacgacttgaatgggaacgggtactgtaagtggtagagtagccttgttgctacgatccactgaggttaagcccttgttctaaagatttgttcaactttgttggactttctcttttttctttacatgctgaacgctgagggccgggatagtctatctcgtgcactcgcaacagcatgtttcttaggttcgaacgggtaaagtgctaacgatttcgttacctttcttgtaagaatcatgaacataagggatctggttagcaaccgtttgaacgcgcgctgactctttaccttgtacttgatatcggccttatggtcgatattccgtatatggtatagccaaaggacccctaattaggcattcagtgcgactggattgcccgatttaggccttgaa…
Armillaria_mellea	Arm00541	USA	AF163615	ttggcagacgacttgaatgggaacgggtactgtaagtggtagagtagccttgttgctacgatccactgaggttaagcccttgttctaaagatttgttcaactttgttggactttctcttttttctttacatgctgaacgctgagggccgggatagtctatctcgtgcactcgcaacagcatgtttcttaggttcgaacgggtaaagtgctaacgatttcgttacctttcttgtaagaatcatgaacataagggatctggttagcaaccgtttcaacgcgcgctgactctttaccttgtacttgatatcggccttatggtcgatattccgtatatggtatagccaaaggacccctaattaggcattcagtgcgactggattgcccgatttaggccttgaa…
Armillaria_mellea	Arm00539	USA	AF163616	ttggcagacgacttgaatgggaacgggtactgtaagtggtagagtagccttgttgctacgatccactgaggttaagcccttgttctaaagatttgttcaactttgttggactttctcttttttctttacatgctgaacgctgagggccgggatagtctatctcgtgcactcgcaacagcatgtttcttaggttcgaacgggtaaagtgctaacgatttcgttacctttcttgtaagaatcatgaacataagggatctggttagcaaccgtttgaacgcgcgctgactctttaccttgtacttgatatcggccttatggtcgatattccgtatatggtatagccaaaggacccctaattaggcattcagtgcgactggattgcccgatttaggccttgaa…
Armillaria_mellea	Arm00542	USA	AF163617	ttggcagacgacttgaatgggaacgggtactgtaagtggtagagtagccttgttgctacgatccactgaggttaagcccttgttctaaagatttgttcaactttgttggactttctcttttttctttacatgctgaacgctgagggccgggatagtctatctcgtgcactcgcaacagcatgtttcttaggttcgaacgcgtaaagtgctaacgatttcgttacctttcttgtaagaatcatgaacataagggatctggttagcaaccgtttgaacgcgcgctgactctttaccttgtacttgatatcggccttatggtcgatattccgtatatggtatagccaaaggacccctaattaggcattcagtgcgactggattgccttatttaggccttgaa…
Armillaria_fuscipes	Arm00447	South Africa	AF204821	ggggtactgtacgtggtagagtagccttgttgctacgatccactgaggttaagcccttgttctaaagatttgttcaactgtgtgttgggcgtacatgctgggctggttgagggcggggaatgtaacctatgcgctcataaacagcatgttgaatggaggggtatggatccaagcgtattgtatatacggtgtatggagtgcgggtatacagaagagaagagtatacagtgcagtacacagtatatatatatatatattatgtaatctacatgacttggacttggacttgtacttggacttggatcttgggtcttgggttgaaatcaccaaagacaatgcaaggaagctagtagacaagacgacaagtaagctaccaggcagacttgtgagtcttgagag…
Armillaria_fuscipes	Arm00448	South Africa	AF204822	ggggtactgtacgtggtagagtagccttgttgctacgatccactgaggttaagcccttgttctaaagatttgttcaactgtgtgttgggcgtacatgctgggctggttgagggcggggaatgtaacctatgcgctcataaacagcatgttgaatggaggggtatggatccaagcgtattgtatatacggtgtatggagtgcgggtatacagaagagaagagtatacagtgcagtacacagtatatatatatatatattatgtaatctacatgacttggacttggacttgtacttggacttggatcttgggtcttgggttgaaatcaccaaagacaatgcaaggaagcttgtagacaagacgacaagtaagctaccaggcagacttgtgagtcttgagag…
Armillaria_fuscipes	Arm00450	La Reunion	AF204824	ggggtactgtacgtggtagagtagccttgttgctacgcatccactgaggttaagcccttgttctaaagatttgttcaactgtgtgttgggcgtacatgctgggctggttgagggcggggaatgtaacctatgcgctcataaacagcatgttgaatggaggggtatggatccaagcgtattgtatatacggtgtatggagtgcgggtatacagaagagaagagtatacagtgcagtacacagtatatatatatatatattatgtaatctacatgacttggacttggacttgtacttggacttggatcttgggtcttgggttgaaatcaccaaagacaatgcaaggaagctgtagacaagacgacaagtaagctaccaggcagacttgtgagtcttgagag…
Armillaria_sp_African_Clade_B	Arm00451	Zambia	AF204825	ggggtactgtacgtggtagagtagccttgttgctacgcatccactgaggttaagcccttgttctaaagatttgttcaacgaaatgttggacgtacatgctgggctcgttgagggcgggaaatgtaacctatgcgctcataaacagcatgtttaatggaagcctattgtgtataatattggtatatacggtgtacggagtacgggtatacagaagagtatacagtacagtagacagtatatatatatatattatatatctatgacttggacttggacttgtacttggacttggatcttggatcacaatgcaagtaaggtagtaggcaatgcaacgcaaggctagtagacaacgcaaggcaatgcaaggatagtagacaatgcaaggcaatgcaaggctag…
Armillaria_sp_African_Clade_B	Arm00449	Cameroon	AF204826	ggggtactgtacgtggtagagtagccttgttgctaccatccactgaggttaagcccttgttctaaagatttgttcaacgaaatgttggacgtacatgctgggctcgttgagggcgggaaatgtaacctatgcgctcataaacagcatgtttaatggaagcctatggtgtataatattggtatatacggtgtacggagtacgggtatacagaagagtatacagtacagtagacagtatatatatatatattatatatctatgactcggacttggacttgtacttggacttggatcttggatcacaatgcaagtaaggtagtaggcaatgcaacgcaaggctagtaaacgacgcaaggcaatgcaaggatagtagacaatgcaaggcaatgcaaggctagt…
Armillaria_mellea	Arm00595	South Africa	AF310326	ttgcagacgacttgaatgggaacggggtactgtaagtggtagagtagccttgttgctacgatccactgaggttaagcccttgttctaaagatttgttcaactttgttggactttctctcttctctttcttttttttacatgctgaacgctgagggccgggattgtatcctttgtgcactcgcgtcagcatgtttcttaggttcgaacttgtaaagctaaccatttcgttacctttcttgtaagaatcatgagatatcatcagtcttgaagacttataagggatctggttagcaagctttgaacgcgcgctgactctttaccttgtacttgatatcggccttatggtcgatattcggtatatggtatagccaaaggatccctaaaaaggcattcagtgac…
Armillaria_mellea	Arm00594	South Africa	AF310327	ttgcagacgacttgaatgggaacggggtactgtaagtggtagagtagccttgttgctacgatccactgaggttaagcccttgttctaaagatttgttcaactttgttggactttctctcttctctttcttttttttacatgctgaacgctgagggccgggattgtatcctttgtgcactcgcgtcagcatgtttcttaggttcgaacttgtaaagctaaccatttcgttacctttcttgtaagaatcatgagatatcatcagtcttgaagacttataagggatctggttagcaagctttgaacgcgcgctgactctttaccttgtacttgatatcggccttatggtcgatattcggtatatggtatagccaaaggatccctaaaaaggcattcagtgac…
Armillaria_montagnei_ex_luteobublina	Arm00504	Chile	AF445065	agcccttgttctaaagatttgttcaactttgttggactttctcttctcttctcctttctttttacatgctgtacgctgtgagggccgggatagtcttcctcgtgcactcgcgacagcatgttacttgggtttgaactggtaagctaacgtttgttaccttgctggaacggatcctgggttagcgagctgtaatggcttgctgacttgctgacttggaacgatggtttaccttgtacgaaatcttgaccttatggatgagaacttgtatatagtatagccaaagtttcagtaagctaagctatagtaaccgttgactttggttagcaagctgtaatggcttgctgacttggcttgtacgaaatcttgaccttatggatgagatgtcgtatatggcatagc…
Armillaria_sp	Arm00505	Chile	AF445066	agcccttgttctaaagatttgttcaactttgttggactttctcttctcttctcctttctttttacatgctgtacgctgtgagggccgggatagtcttcctcgtgcactcgcgacagcatgttacttgggtttgaactggtaagctaacgtttgttaccttgctggaacggatcctgggttagcgagctgtaatggcttgctgacttgctgacttggaacgatggtttaccttgtacgaaatcttgaccttatggatgagaacttgtatatagtatagccaaagtttcagtaagctaagctatagtaaccgttgactttggttagcaagctgtaatggcttgctgacttggcttgtacgaaatcttgaccttatggatgagatgtcgtatatggcatagc…
Armillaria_sp	Arm00506	Chile	AF445067	agcccttgttctaaagatttgttcaactttgttggactttctcttctcttctcctttctttttacatgctgtacgctgtgagggccgggatagtcttcctcgtgcactcgcgacagcatgttacttgggtttgaactggtaagctaacgtttgttaccttgctggaacggatcctgggttagcgagctgtaatggcttgctgacttgctgacttggaacgatggtttaccttgtacgaaatcttgaccttatggatgagaacttgtatatagtatagccaaagtttcagtaagctaagctatagtaaccgttgactttggttagcaagctgtaatggcttgctgacttggcttgtacgaaatcttgaccttatggatgagatgtcgtatatggcatagc…
Armillaria_montagnei_ex_luteobublina	Arm00501	Argentina	AF445068	agcccttgttctaaagatttgttcaactttgttggactttctcttctcttctcctttctttttacatgctgtacgctgtgagggccgggatagtcttcctcgtgcactcgcgacagcatgttacttgggtttgaactggtaagctaacgtttgttaccttgctggaacggatcctgggttagcgagctgtaatggcttgctgacttgctgacttggaacgatggtttaccttgtacgaaatcttgaccttatggatgagaacttgtatatagtatagccaaagtttcagtaagctaagctatagtaaccgttgactttggttagcaagctgtaatggcttgctgacttggcttgtacgaaatcttgaccttatggatgagatgtcgtatatggtatagc…
Armillaria_fuscipes	Arm00456	Zimbabwe	AF489481	ggggtactgtacgtggtagagtagccttgttgctacgatccactgaggttaagcccttgttctaaagatttgttcaactgtgtgttgggcgtacatgctgggctggttgagggcggggaatgtaacctatgcgctcataaacagcatgttgaatggaggggtatggatccaagcgtattgtatatacggtgtatggagtgcgggtatacagaagagaagagtatacagtgcagtacacagtatatatatatatatattatgtaatctacatgacttggacttggacttgtacttggacttggatcttgggtcttgggttgaaatcaccaaagacaatgcaaggaagctagtagacaagacgacaagtaagctaccaggcagacttgtgagtcttgagag…
African_Clade_B	Arm00432	Zimbabwe	AF489483	ggggtactgtacgtggtagagtagccttgttgctacgatccactgaggttaagcccttgttctaaagatttgttcaacgaaatgttggacgtacatgctgggctcgttgagggcgggaaatgtaacctatgcgctcataaacagcatgtttaatggaagcctattgtgtataatattggtatatacggtgtacggagtacgggtatacagaagagtatacagtacagtagacagtatatatatatatattatatatctatgacttggacttggacttgtacttggacttggatcttggatcacaatgcaagtaaggtagtaggcaatgcaacgcaaggctagtagacaacgcaaggcaatgcaaggatagtagacaatgcaaggcaatgcaaggctagt…
African_Clade_B	Arm00464	Zimbabwe	AF489484	ggggtactgtacgtggtagagtagccttgttgctacgatccactgaggttaagcccttgttctaaagatttgttcaacgaaatgttggacgtacatgctgggctcgttgagggcgggaaatgtaacctatgcgctcataaacagcatgtttaatggaagcctattgtgtataatattggtatatacggtgtacggagtacgggtatacagaagagtatacagtacagtagacagtatatatatatatattatatatctatgacttggacttggacttgtacttggacttggatcttggatcacaatgcaagtaaggtagtaggcaatgcaacgcaaggctagtagacaacgcaaggcaatgcaaggatagtagacaatgcaaggcaatgcaaggctagt…
African_Clade_B	Arm00453	Zimbabwe	AF489485	ggggtactgtacgtggtagagtagccttgttgctacgatccactgaggttaagcccttgttctaaagatttgttcaacgaaatgttggacgtacatgctgggctcgttgagggcgggaaatgtaacctatgcgctcataaacagcatgtttaatggaagcctattgtgtataatattggtatatacggtgtacggagtacgggtatacagaagagtatacagtacagtagacagtatatatatatatattatatatctatgacttggacttggatcttggatcacaatgcaagtaaggtagtaggcaatgcaacgcaaggctagtagacaacgcaaggcaatgcaaggatagtagacaatgcaaggcaatgcaaggctagtagacaacgcaacgcaatg…
African_Clade_B	Arm00452	Zimbabwe	AF489486	ggggtactgtacgtggtagagtagccttgttgctacgatccactgaggttaagcccttgttctaaagatttgttcaacgaaatgttggacgtacatgctgggctcgttgagggcgggaaatgtaacctatgcgctcataaacagcatgtttaatggaagcctattgtgtataatattggtatatacggtgtacggagtacgggtatacagaagagtatacagtacagtagacagtatatatatatatattatatatctatgacttggacttggatcttggatcacaatgcaagtaaggtagtaggcaatgcaacgcaaggctagtagacaacgcaaggcaatgcaaggatagtagacaatgcaaggcaatgcaaggctagtagacaacgcaacgcaatg…
Armillaria_Kenyan_group_III	Arm00446	Kenya	AF513021	acgatgatgttggtgtcgcgcattagacttgtgtttaaatagagctttgctcgtgaaccaaatatggtgggctgggttgtctttgcggaaacgcttgggcgacttgtctacgaattgtaatcataatatgggcggcggtgaatcctttgcagacgacttgaatgggaacggggtacctgtaagtggtagagtagccttgttgctacgatccactgaggttaagcccttgttctaaagatttgttcaactttgttggactttctctttttctttacatgctggaaccttgagggccgggatagtatctttcgtgcactcgcaacagcatgttacttaggttcgaacgggtaagctaacattgccttagtgtcttgttatctttctagttcgaatcatgag…
Armillaria_Kenyan_group_III	Arm00443	Kenya	AF513022	cgtgctagaaacgatgatgttggtgtcgcgcattagacttgtgtttaaatagagctttgctcgtgaaccaaatatggtgggctgggttgtctttgcggaaacgcttgggcgacttgtctacgaattgtaatcataatatgggcggcggtgaatcctttgcagacgacttgaatgggaacggggtactgtaagtggtagagtagccttgttgctacgatccactgaggttaagcccttgttctaaagatttgttcaactttgttggactttctctttttctttacatgctggaaccttgagggccgggatagtatctttcgtgcactcgcaacagcatgttacttaggttcgaacgggtaagctaacattgccttagtgtcttgttatctttctagttcg…
Armillaria_Kenyan_group_III	Arm00445	Kenya	AF513023	aacgatgatgttggtgtcgcgcattagacttgtgtttaaatagagctttgctcgtgaaccaaatatggtgggctgggttgtctttgcggaaacgcttgggcgacttgtctacgaattgtaatcataatatgggcggcggtgaatcctttgcagacgacttgaatgggaacgggggtactgtaagtggtagagtagccttgttgctacgatccactgaggttaagcccttgttctaaagatttgttcaactttgttggactttctatttttctttacatgctggaaccttgagggccgggatagtatctttcgtgcactcgcaacagcatgttacttaggttcgaacgggtaagctaacattgccttagtgtcttgttatctttctagttcgaatcatga…
Armillaria_Kenyan_group_III	Arm00442	Kenya	AF513024	gctagaaacgatgatgttggtgtcgcgcattagacttgtgtttaaatagagctttgctcgtgaaccaaatatggtgggctgggttgtctttgcggaaacgcttgggcgacttgtctacgaattgtaatcataatatgggcggcggtgaatcctttgcagacgacttgaatgggaacggggtactgtaagtggtagagtagccttgttgctacgatccactgaggttaagcccttgttctaaagatttgttcaactttgttggactttctctttttctttacatgctggaaccttgagggccgggatagtatctttcgtgcactcgcaacagcatgttacttaggttcgaacgggtaagctaacattgccttagtgtcttgttatctttctagttcgaat…
Armillaria_Kenyan_group_III	Arm00444	Kenya	AF513025	cgatgatgttggtgtcgcgcattagacttgtgtttaaatagagctttgctcgtgaaccaaatatggtgggctgggttgtctttgcggaaacgcttgggcgacttgtctacgaattgtaatcataatatgggcggcggtgaatcctttgcagacgacttgaatgggaacggggtactgtaagtggtagagtagccttgttgctacgatccactgaggttaagcccttgttctaaagatttgttcaactttgttggactttctctttttctttacatgctggaaccttgagggccgggatagtatctttcgtgcactcgcaacagcatgttacttaggttcgaacgggtaagctaacattgccttagtgtcttgttatctttctagttcgaatcatgagtt…
Armillaria_fuscipes	Arm00461	Ethiopia	AY172030	ggggtactgtacgtggtagagtagccttgttgctacgatccactgaggttaagcccttgttctaaagatttgttcaactgtgtgttgggcgtacatgctgggctggttgagggcggggaatgtaacctatgcgctcataaacagcatgttgaatggaggggtatggatccaagcgtattgtatatacggtgtatggagtgcgggtatacagaagagaagagtatacagtgcagtacacagtatatatatatatatattatgtaatctacatgacttggacttggacttgtacttggacttggatcttgggttgaaatcaccaaagacaatgcaaggaagctagtagacaatgcaaggaagctagtagacaagacgacaagtaagctaccaggcagtctt…
Armillaria_fuscipes	Arm00460	Ethiopia	AY172032	ggggtactgtacgtggtagagtagccttgttgctacgatccactgaggttaagcccttgttctaaagatttgttcaactgtgtgttgggcgtacatgctgggctggttgagggcggggaatgtaacctatgcgctcataaacagcatgttgaatggaggggtatggatccaagcgtattgtatatacggtgtatggagtgcgggtatacagaagagaagagtatacagtgcagtacacagtatatatatatatatatattatgtaatctacatgacttggacttggacttgtacttggacttggatcttgggttgaaatcaccaaagacaatgcaaggaagctagtagacaatgcaaggaagctagtagacaagacgacaagtaagctaccaggcagac…
Armillaria_gallica	Arm00496	South Africa	AY190245	tttgcagacgacttgaatgggaacggggtactgtaagtggtagagtagccttgttgctacgatccactgaggttaagcccttgttctaaagatttgttcaactttgttggactttctcttttctttttacatgctgagaccttgagggccgggatagtatcctttgtgcactcgcgacagcatgttacttagattcgaaagggtaggctaacaacaacgccttagtgttttgttacctttctcttttgaatcatgagttattatgagccttgaaggcttataaggcacttatttagcaagctctaaccgtgcgctgacttggaacggtctttaccttgtacttgatatcgaccttatggccgatatcccgtatatggtatagccaagatccttgaaagg…
Armillaria_gallica	Arm00497	South Africa	AY190246	tgcagacgacttgaatgggaacggggtactgtaagtggtagagtagccttgttgctacgatccactgaggttaagcccttgttctaaagatttgttcaactttgttggactttctcttttctttttacatgctgagaccttgagggccgggatagtatcctttgtgcactcgcgacagcatgttacttagattcgaaagggtaggctaacaacaacgccttagtgttttgttacctttctcttttgaatcatgagttattatgagccttgaaggcttataaggcacttatttagcaagctctaaccgtgcgctgacttggaacggtctttaccttgtacttgatatcgaccttatggccgatatcccgtatatggtatagccaagatccttgaaagggc…
Armillaria_heimii	Arm00478	Kenya	AY330626	ggggtactgtacgtggtagagtagccttgttgctacgatccactgaggttaagcccttgttctaaagatttgttcaaccgtgtgttgggcgtacatgctgggctggttgagggcggggaatgtaacctatgcgctcataaacagcatgttgaatggaggggtatggatccaagcgtattgtatatacggtgtatggagtgcgggtatacagaagagaagagtatacagtgcagtacacagtatatatatatatatattatgtaatctacatgacttggacttggacttgtacttggacttggatcttgggtcttgggttgaaatcaccaaagacaatgcaaggaagctagtagacaatgcaaggaagctagtagacaatgcaaggaagctagtagacaa…
Armillaria_heimii	Arm00479	Kenya	AY330627	ggggtactgtacgtggtagagtagccttgttgctacgatccactgaggttaagcccttgttctaaagatttgttcaaccgtgtgttgggcgtacatgctgggctggttgagggcggggaatgtaacctatgcgctcataaacagcatgttgaatggaggggtatggatccaagcgtattgtatatacggtgtatggagtgcgggtatacagaagagaagagtatacagtgcagtacacagtatatatatatatatattatgtaatctacatgacttggacttggacttgtacttggacttggatcttgggtcttgggttgaaatcaccaaagacaatgcaaggaagctagtagacaatgcaaggaagctagtagacaatgcaaggaagctagtagacaa…
Armillaria_heimii	Arm00480	Gabon	AY330628	ggggtactgtacgtggtagagtagccttgttgctacgatccactgaggttaagcccttgttctaaagatttgttcaacgaaatgttggacgtacatgctgggctcgttgagggcgggaaatgtaacctatgcgctcataaacagcatgtttaatggaagcctattgtgtataatattggtatatacggtgtacggagtacgggtatacagaagagtatacagtacagtagacagtatatatatatatattatatatctatgacttggacttggacttgtacttggacttggatcttggatcacaatgcaagtaaggtagtaggcaatgcaacgcaaggctagtagacaacgcaaggcaatgcaaggatagtagacaatgcacggccatgcaaggctagc…
Armillaria_heimii	Arm00482	Kenya	AY330629	ggggtactgtacgtggtagagtagccttgttgctacgatccactgaggttaagcccttgttctaaagatttgttcaaccgtgtgttgggcgtacatgctgggctggttgagggcggggaatgtaacctatgcgctcataaacagcatgttgaatggaggggtatggatccaagcgtattgtatatacggtgtatggagtgcgggtatacagaagagaagagtatacagtgcagtacacagtatatatatatatatattatgtaatctacatgacttggacttggacttgtacttggacttggatcttgggtcttgggttgaaatcaccaaagacaatgcaaggaagctagtagacaatgcaaggaagctagtagacaatgcaaggaagctagtagacaa…
Armillaria_heimii	Arm00481	Congo	AY330630	ggggtactgtacgtggtagagtagccttgttgctacgatccactgaggttaagcccttgttctaaagatttgttcaacgaaatgttggacgtacatgctgggctcgttgagggcgggaaatgtaacctatgcgctcataaacagcatgtttaatggaagcctattgtgtataatattggtatatacggtgtacggagtacgggtatacagaagagtatacagtacagtagacagtatatatatatatattatatatctatgacttggacttggatcttggatcacaatgcaagtaaggtagtaggcaatgcaacgcaaggctagtagacaacgcaaggcaatgcaaggatagtagacaatgcaaggcaatgcaaggctagtagacaacgcaacgcaatg…
Armillaria_heimii	Arm00483	Kenya	AY330631	ggggtactgtacgtggtagagtagccttgttgctacgatccactgaggttaagcccttgttctaaagatttgttcaaccgtgtgttgggcagtacatgctgggctggttgagggcggggaatgtaacctatgcgctcataaacagcatgttgaatggaggggtatggatccaagcgtattgtatatacggtgtatggagtgcgggtatacagaagagaagagtatacagtgcagtacacagtatatatatatatatattatgtaatctacatgacttggacttggacttgtacttggacttggatcttgggtcttgggttgaaatcaccaaagacaatgcaaggaagctagtagacaatgcaaggaagctagtagacaatgcaaggaagctagtagaca…
Armillaria_sp_AFLP_Group_II	Arm00475	Kenya	AY330632	tgtgttgggcgtacatgctgggctggttgagggcggggaatgtaacctatgcgctcataaacagcatgttgaatggaggggtatgkatccaagcgtattgtatatacggtgtatggagtgcgggtatacagaagagaagagtatacagtgcagtacacagtatatatatatatatattatgtaatctacatgacttggacttggacttgtacttggacttggatcttgggtcttgggttgaaatcaccaaagacaatgcaaggaagctagtagacaatgcaaggaagctagtagacaatgcaaggaagctagtagacaagacgacaagtaagctaccaggcagacttgtgagtcttgagagcttgtacgcatctcttagttggcgcgcatagagtcttt…
Armillaria_sp_AFLP_Group_II	Arm00474	Kenya	AY330633	agccttgttgctacgatccactgaggttaagcccttgttctaaagatttgttcaactgtgtgttgggcgtacatgctgggctggttgagggcggggaatgtaacctatgcgctcataaacagcatgttgaatggaggggtatggatccaagcgtattgtatatacggtgtatggagtgcgggtatacagaagagaagagtatacagtgcagtacacagtatatatatatatatattatgtaatctacatgacttggacttggacttgtacttggacttggatcttgggtcttgggttgaaatcaccaaagacaatgcaaggaagctagtagacaagacgacaagtaagctaccaggcagacttgtgagtcttgagagcttgtacgcatctcttagttgg…
Armillaria_solidipes	Arm00409	USA	AY509154	taaatagagctttgctcgtgaaccaaatatggtgggctgggttgtctttgcggaaacgcttaggcgacttgtctacgaattgtaatcataatatgggcggcggtgaatcctttgcagacgacttgaatgggaacggggtactgtaagtggtagagtagccttgttgctacgatccactgaggttaagcccttgttctaaagatttgttcaactttgttggactttctcttttctttttacatgctgaaaccttgagggccgggatagtatcctttgtgcactcgcgacagcatgttacttgcgttcgaacgggtaagctaacaacgccttggtgtttttgttacctttctcgtttgaatcatgagtcttgaaggcttagaaggaacttggttagcaagc…
Armillaria_solidipes	Arm00410	USA	AY509155	taaatagagctttgctcgtgaaccaaatatggtgggctgggttgtctttgcggaaacgcttaggcgacttgtctacgaattgtaatcataatatgggcggcggtgaatcctttgcagacgacttgaatgggaacggggtactgtaagtggtagagtagccttgttgctacgatccactgaggttaagcccttgttctaaagatttgttcaactttgttggactttctcttttctttttacatgctgaaaccttgagggccgggatagtatcctttgtgcactcgcgacagcatgttacttgcgttcgaacgggtaagctaacaacrccttggtgtttttgttacctttctcgtttgaatcatgagttrttatgagccttgaaggcttagaaggaacttg…
Armillaria_solidipes	Arm00408	USA	AY509157	taaatagagctttgctcgtgaaccaaatatggtgggctgggttgtctttgcggaaacgcttaggcgacttgtctacgaattgtaatcataatatgggcggcggtgaatcctttgcagacgacttgaatgggaacggggtactgtaagtggtagagtagccttgttgctacgatccactgaggttaagcccttgttctaaagatttgttcaactttgttggactttctcttttctttttacatgctgaaaccttgagggccgggatagtatcctttgtgcactcgcgacagcatgttacttgcgttcgaacgggtaagctaacaacgccttggtgtttttgttacctttctcgtttgaatcatgagttattatgagccttgaaggcttagaaggaacttg…
Armillaria_gemina	Arm00396	USA	AY509158	taaatagagctttgctcgtgaaccaaatatggtgggctgggttgtctttgcggaaacgcttaggcgacttgtctacgaattgtaatcataatatgggcggcggtgaatcctttgcagacgacttgaatgggaacggggtactgtaagtggtagagtagccttgttgctacgatccactgaggttaagcccttgttctaaagatttgttcaactttgttggactttctcttttctttttacatgctgaaaccttgagggccgggatagtatcctttgtgcactcgcgacagcatgttacttgcgttcgaacgggtaagctaacaacgccttggtgtttttgttacctttctcgtttgaatcatgagttattatgagccttgaaggcttagaaggaacttg…
Armillaria_gemina	Arm00397	USA	AY509160	taaatagagctttgctcgtgaaccaaatatggtgggctgggttgtctttgcggaaacgcttaggcgacttgtctacgaattgtaatcataatatgggcggcggtgaatcctttgcagacgacttgaatgggaacggggtactgtaagtggtagagtagccttgttgctacgatccactgaggttaagcccttgttctaaagatttgttcaactttgttggactttctcttttctttttacatgctgaaaccttgagggccgggatagtatcctttgtgcactcgcgacagcatgttacttgcgttcgaacgggtaagctaacaacgccttggtgtttttgttacctttctcgtttgaatcatgagttattatgagccttgaaggcttagaaggaacttg…
Armillaria_gemina	Arm00395	USA	AY509162	taaatagagctttgctcgtgaaccaaatatggtgggctgggttgtctttgcggaaacgcttaggcgacttgtctacgaattgtaatcataatatgggcggcggtgaatcctttgcagacgacttgaatgggaacggggtactgtaagtggtagagtagccttgttgctacgatccactgaggttaagcccttgttctaaagatttgttcaactttgttggactttctcttttctttttacatgctgaaaccttgagggccgggatagtatcctttgtgcactcgcgacagcatgttacttgcgttcgaacgggtaagctaacaacgccttggtgtttttgttacctttctcgtttgaatcatgagttattatgagccttgaaggcttagaaggaacttg…
Armillaria_calvescens	Arm00376	USA	AY509163	taaatagagctttgctcgtgaaccaaatatggtgggctgggttgtctttgcggaaacgcttgggcgacttgtctacgaattgtaatcataatatgggcggcggtgaatcctttgcagacgacttgaatgggaacggggtactgtaagtggtagagtagccttgttgctacgatccactgaggttaagcccttgttctaaagatttgttcaactttgttggactttctcttttctttttacatgctgagaccttgagggccgggatagtatcctttgtgcactcgcgacagcatgttacttagattcgaaagggtaggctaacaacaacgccttagtattttgttacctttctcttttgaatcacgagttattatgagccttgaaggcttataaggcact…
Armillaria_calvescens	Arm00374	USA	AY509164	taaatagagctttgctcgtgaaccaaatatggtgggctgggttgtctttgcggaaacgcttgggcgacttgtctacgaattgtaatcataatatgggcggcggtgaatcctttgcagacgacttgaatgggaacggggtactgtaagtggtagagtagccttgttgctacgatccactgaggttaagcccttgttctaaagatttgttcaactttgttggactttctcttttctttttacatgctgagaccttgagggccgggatagtatcctttgtgcactcgcgacagcatgttacttagattcgaaagggtaggctaacaacaacgccttagtattttgttacctttctcttttgaatcacgagttattatgagccttgaaggcttataaggcact…
Armillaria_calvescens	Arm00375	USA	AY509165	taaaatagagctttgctcgtgaaccaaatatggtgggctgggttgtctttgcggaaacgcttgggcgacttgtctacgaattgtaatcataatatgggcggcggtgaatcctttgcagacgacttgaatgggaacggggtactgtaagtggtagagtagccttgttgctacgatccactgaggttaagcccttgttctaaagatttgttcaactttgttggactttctcttttctttttacatgctgagaccttgagggccgggatggtatcctttgtgcactcgcgacagcatgttacttagattcgaaagggtaggctaacaacaacgccttagtgttttgttacctttctcttttgaatcacgagttattatgagccttgaaggcttataaggcac…
Armillaria_sinapina	Arm00044	Canada	AY509167	taaatagagctttgctcgtgaaccaaatatggtgggctgggttgtctttgcggaaacgctygggcgacttgtctacgaattgtaatcataatatgggcggcggtgaatcctttgcagacgacttgaatgggaacggggtactgtaagtggtagagtagccttgttgctacgatccactgaggttaagcccttgttctaaagatttgttcaactttgttggactttctcttttctttttacatgctgagaccttgagggccgggatagtatcctttgtgcactcgcgacagcatgttacttcgattcaaaagggtaggctaacaacaacgccttagtgttttgttacctttctcttttgaatcacgagttattatgagccttgaaggcttataaggcacc…
Armillaria_sinapina	Arm00412	USA	AY509168	taaatagagctttgctcgtgaaccaaatatggtgggctgggttgtctttgcggaaacgcttgggcgacttgtctacgaattgtaatcataatatgggcggcggtgaatcctttgcagacgacttgaatgggaacggggtactgtaagtggtagagtagccttgttgctacgatccactgaggttaagcccttgttctaaagatttgttcaactttgttggactttctcttttctttttacatgctgagaccttgagggccgggatagtatcctttgtgcactcgcgacagcatgttacttagattcgaaagggtaggctaacaacaacgccttagtgttttgttacctttctcttttgaatcacgagttattatgagccttgaaggcttataaggcact…
Armillaria_sinapina	Arm00413	USA	AY509169	taaatagagctttgctcgtgaaccaaatatggtgggctgggttgtctttgcggaaacgcttgggcgacttgtctacgaattgtaatcataatatgggcggcggtgaatcctttgcagacgacttgaatgggaacggggtactgtaagtggtagagtagccttgttgctacgatccactgaggttaagcccttgttctaaagatttgttcaactttgttggactttctcttttctttttacatgctgagaccttgagggccgggatagtatcctttgtgcactcgcgacagcatgttacttmgattcraaagggtaggctaacaacaacgccttagtgttttgttacctttctcttttgaatcacgagttattatgagccttgaaggcttataaggcacy…
Armillaria_gallica	Arm00041	Canada	AY509171	taaatagagctttgctcgtgaaccaaatatggtgggctgggttgtctttgcggaaacgcttgggcgacttgtctacgaattgtaatcataatatgggcggcggtgaatcctttgcagacgacttgaatgggaacggggtactgtaagtggtagagtagccttgttgctacgatccactgaggttaagcccttgttctaaagatttgttcaactttgttggactttctcttttctttttacatgctgagaccttgagggccgggatagtatcctttgtgcactcgcgacagcatgttacttagattcgaaagggtaggctaacaacaacgccttagtgttttgttacctttctcttttgaatcacgagttattatgagccttgaaggcttataaggcact…
Armillaria_gallica	Arm00389	USA	AY509172	taaatagagctttgctcgtgaaccaaatatggtgggctgggttgtctttgcggaaacgcttgggcgacttgtctacgaattgtaatcataatatgggcggcggtgaatcctttgcagacgacttgaatgggaacggggtactgtaagtggtagagtagccttgttgctacgatccactgaggttaagcccttgttctaaagatttgttcaactttgttggactttctcttttctttttacatgctgagaccttgagggccgggatagtatcctttgtgcactcgcgacagcatgttacttagattcgaaagggtaggctaacaacaacgccttagtattttgttacctttctcttttgaatcacgagttattatgagccttgaaggcttataaggcact…
Armillaria_gallica	Arm00390	USA	AY509173	taaatagagctttgctcgtgaaccaaatatggtgggctgggttgtctttgcggaaacgcttgggcgacttgtctacgaattgtaatcataatatgggcggcggtgaatcctttgcagacgacttgaatgggaacggggtactgtaagtggtagagtagccttgttgctacgatccactgaggttaagcccttgttctaaagatttgttcaactttgttggactttctcttttctttttacatgctgaaaccttgagggccgggatagtatcctttgtgcactcgcgacagcatgttacttagattcgaaagggtaggctaacaacaacgccttagtgttttgttacctttctcttttgaatcacgagttattatgagccttgaaggcttataaggcact…
Armillaria_nabsnona	Arm00405	USA	AY509174	taaatagagctttgctcgtgaaccaaatatggtgggctgggttgtctttgcggaaacgcttgggcgacttgtctacgaattgtaatcataatatgggcggcggtgaatcctttgcagacgacttgaatgggaacggggtactgtaagtggtagagtagccttgttgctacgatccactgaggttaagcccttgttctaaagatttgttcaactttgttggactttctcttttcttttacatgctgaaaccttgagggccgggatagtatcctttgtgcactcgcgacagcatgttacttagattccaaagggtaagctaacaacgccttcttagtgttttgttacctttctcgtttgaatcacgagttattatgagccttgaaggcctataaggaactt…
Armillaria_nabsnona	Arm00043	Canada	AY509176	taaatagagctttgctcgtgaaccaaatatggtgggctgggttgtctttgcggaaacgcttgggcgacttgtctacgaattgtaatcataatatgggcggcggtgaatcctttgcagacgacttgaatgggaacggggtactgtaagtggtagagtagccttgttgctacgatccactgaggttaagcccttgttctaaagatttgttcaactttgttggactttctcttttcttttacatgctgaaaccttgagggccgggatagtatcctttgtgcactcgcgacagcatgttacttagattccaaagggtaagctaacaacgccttcttagtgttttgttacctttctcgtttgaatcacgagttattatgagccttgaaggcctataaggaactt…
Armillaria_nabsnona	Arm00407	USA	AY509178	taaatagagctttgctcgtgaaccaaatatggtgggctgggttgtctttgcggaaacgcttgggcgacttgtctacgaattgtaatcataatatgggcggcggtgaatcctttgcagacgacttgaatgggaacggggtactgtaagtggtagagtagccttgttgctacgatccactgaggttaagcccttgttctaaagatttgttcaactttgttggactttctcttttctttttacatgctgaaaccttgagggccgggatagtatcctttgtgcactcgcgacagcatgttacttagattccaaagggtaagttaacaacgccttcttagtgttttgttacctttctcgtttgaatcacgagttattatgagccttgaaggcttataaggaact…
Armillaria_altimontana_Holotype	Arm00364	USA	AY509181	taaatagagctttgctcgtgaaccaaatatggtgggctgggttgtctttgcggaaacgcttgggcgacttgtctacgaattgtaatcataatatgggcggcggtgaatcctttgcagacgacttgaatgggaacggggtactgtaagtggtagagtagccttgttgctacgatccactgaggttaagcccttgttctaaagatttgttcaactttgttggactttctcttttctttttacatgctgagaccttgagggccgggatagtatcctttgtgcactcgcgacagcatgttacttagattcgaaagggtaggctaacaacaacgccttagtgttttgttacctttctcttttgaatcacgagttattatgagccttgaaggcttataaggcact…
Armillaria_cepistipes	Arm00039	Canada	AY509182	taaatagagctttgctcgtgaaccaaatatggtgggctgggttgtctttgcggaaacgcttgggcgacttgtctacgaattgtaatcataatatgggcggcggtgaatcctttgcagacgacttgaatgggaacggggtactgtaagtggtagagtagccttgttgctacgatccactgaggttaagcccttgttctaaagatttgttcaactttgttggactttctcttttctttttacatgctgagaccttgagggccgggatagtatcctttgtgcactcgcgacagcatgttacttcgattcaaaagggtaggctaacaacaacgccttagtgttttgttacctttctcttttgaatcacgagttattatgagccttgaaggcttataaggcact…
Armillaria_cepistipes	Arm00040	Canada	AY509183	taaatagagctttgctcgtgaaccaaatatggtgggctgggttgtctttgcggaaacgcttgggcgacttgtctacgaattgtaatcataatatgggcggcggtgaatcctttgcagacgacttgaatgggaacggggtactgtaagtggtagagtagccttgttgctacgatccactgaggttaagcccttgttctaaagatttgttcaactttgttggactttctcttttctttttacatgctgagaccttgagggccgggatagtatcctttgtgcactcgcgacagcatgttacttmgattcraaagggtaggctaacaacaacgccttagtgttttgttacctttctcttttgaatcacgagttattatgagccttgaaggcttataaggcact…
Armillaria_cepistipes	Arm00379	USA	AY509184	taaatagagctttgctcgtgaaccaaatatggtgggctgggttgtctttgcggaaacgcttgggcgacttgtctacgaattgtaatcataatatgggcggcggtgaatcctttgcagacgacttgaatgggaacggggtactgtaagtggtagagtagccttgttgctacgatccactgaggttaagcccttgttctaaagatttgttcaactttgttggactttctcttttctttttacatgctgagaccttgagggccgggatagtatcctttgtgcactcgcgacagcatgttacttmgattcraaagggtaggctaacaacaacgccttagtgttttgttacctttctcttttgaatcacgagttattatgagccttgaaggcttataaggcact…
Armillaria_mellea	Arm00404	USA	AY509185	taaatagagcttttgctcgtgaaccaaatatggtgggctgggttgtctttgcggaaacgcttagctgacttgtctacgaattgtaatcataatatgggcgacggtgaatcctttgcagacgacttgaatgggaacggggtactgtaagtggtagagtagccttgttgctacgatccactgaggttaagcccttgttctaaagatttgttcaactttgttggactttctcttttttctttacatgctgaacgctgagggccgggatagtctatctcgtgcactcgcaacagcatgtttcttaggttcgaacgggtaaagtgctaacgatttcgttacctttcttgtaagaatcatgaacataagggatctggttagcaaccgtttgaacgcgcgctgact…
Armillaria_mellea	Arm00402	USA	AY509187	taaatagagcttttgctcgtgaaccaaatatggtgggctgggttgtctttgcggaaacgcttagctgacttgtctacgaattgtaatcataatatgggcgacggtgaatcctttgcagacgacttgaatgggaacggggtactgtaagtggtagagtagccttgttgctacgatccactgaggttaagcccttgttctaaagatttgttcaactttgttggactttctcttttttctttacatgctgaacgctgagggccgggatagtctatctcgtgcactcgcaacagcatgtttcttaggttcgaacgggtaaagtgctaacgatttcgttacctttcttgtaagaatcatgaacataagggatctggttagcaaccgtttcaacgcgcgctgact…
Armillaria_mellea	Arm00403	USA	AY509188	taaatagagcttttgctcgtgaaccaaatatggtgggctgggttgtctttgcggaaacgcttagctgacttgtctacgaattgtaatcataatatgggcgacggtgaatcctttgcagacgacttgaatgggaacggggtactgtaagtggtagagtagccttgttgctacgatccactgaggttaagcccttgttctaaagatttgttcaactttgttggactttctcttttttctttacatgctgaacgctgagggccgggatagtctatctcgtgcactcgcaacagcatgtttcttaggttcgaacgggtaaagtgctaacgatttcgttacctttcttgtaagaatcatgaacataagggatctggttagcaaccgtttcaacgcgcgctgact…
Armillaria_tabescens	Arm00417	USA	AY509189	taaatagagctttgctcgtgaaccaaatatggtgggctgggttgtctttgcggaaacgcttgggcgacttgtctacgaattgtaatcataatatgggcggcggtgaatcctttgcagacgacttgaatgggaacggggtactgtaagtggtagagtagccttgttgctacgatccactgaggttaagcccttgttctaaagatttgttcaactttgttggactttctctttctttttttacatgctgaatgcttgagggccgggatcgtcttctttgcgcactcgcgacagcatgttaacattgccttgaaccctgttataaggcttagaaggaacctggttagcaaaccgctgacttggaacrttcttagtcttgtacttggtatcggtgcwttggcc…
Armillaria_tabescens	Arm00418	USA	AY509191	taaatagagctttgctcgtgaaccaaatatggtgggctgggttgtctttgcggaaacgcttgggcgacttgtctacgaattgtaatcataatatgggcggcggtgaatcctttgcagacgacttgaatgggaacggggtactgtaagtggtagagtagccttgttgctacgatccactgaggttaagcccttgttctaaagatttgttcaactttgttggactttctctttcttttctttttacatgctgaatgcttgagggccgggatcgtcttctctgtgcactcgcgacagcatgttaacattgccttgaaccctgttataargcttagaaggaacctggttagcaaaccgctgacttggaacgttcttagtcttgtacttggtatcggtgcattg…
Armillaria_tabescens	Arm00419	USA	AY509192	taaatagagctttgctcgtgaaccaaatatggtgggctgggttgtctttgcggaaacgcttgggcgacttgtctacgaattgtaatcataatatgggcggcggtgaatcctttgcagacgacttgaatgggaacggggtactgtaagtggtagagtagccttgttgctacgatccactgaggttaagcccttgttctaaagatttgttcaactttgttggactttctctttcttttctttttacatgctgaatgcttgagggccgggatcgtcttctctgtgcactcgcgacagcatgttaacattgccttgaaccctgttataaggcttagaaggaacctggttagcaaaccgctgacttggaacrttcttagtcttgtacttggtatcggtgcattg…
Armillaria_Kenyan_group_II	Arm00441	Kenya	AY524981	agcccttgttctaaagatttgttcaactttgttggactttctctttctcttttttctttacatgctgaatggtgagggccgggatagtatcctttgtgcactcccaacagcatgtttcgaacttgtaagctaacgttttcgttacctttcttgtaagaatcatgaggtagaaggggtctggttagcaagctttctttctttgaacgcgcgctgactctttaccttgtacttggatatcggccttatggtcgatattcggtatatggtatagccaaaggactcctaaaaaggcattcagtgcgactggattgccttttttaggccttgaaatcgtctttgggactaagtaagctaagctatggttacttttgtaaccgttgcgactgtttgcttgggttt…
Armillaria_Kenyan_group_II	Arm00440	Kenya	AY524982	agcccttgttctaaagatttgttcaactttgttggactttctctttctcttttttctttacatgctgaatggtgagggccgggatagtatcctttgtgcactcccaacagcatgtttcgaacttgtaagctaacgttttcgttacctttcttgtaagaatcatgaggtagaaggggtctggttagcaagctttctttctttgaacgcgcgctgactctttaccttgtacttggatatcggccttatggtcgatattcggtatatggtatagccaaaggactcctaaaaaggcattcagtgcgactggattgccttttttaggccttgaaatcgtctttgggactaagtaagctaagctatggttacttttgtaaccgttgcgactgtttgcttgggttt…
Armillaria_mellea_ssp_nipponica	Arm00466	Bhutan	AY554334	ttgcagacgacttgaatgggaacggggtactgtaagtggtagagtagccttgttgctacgatccactgaggttaagcccttgttctaaagatttgttcaactttgttggactttctctttctctttatcttttttctttacatgctgaatggtgagggccgggatagtatcctttgtgcactcccaacagcatgtttcgaacttgtaaagttaacgttttcgttacctttcttgtaagaatcatgaggtagaaggggtctggttagcaagctttctttctttgaacgcgcgctgactctttaccttgtacttggatatcggccttatggttgatattcggtatatggtatagccaaaggactcctaaaaaggcattcagtgcgactggattgccttttt…
Armillaria_mellea_ssp_nipponica	Arm00465	Bhutan	AY554335	ttgcagacgacttgaatgggaacggggtactgtaagtggtagagtagccttgttgctacgatccactgaggttaagcccttgttctaaagatttgttcaactttgttggactttctctttctctttatcttttttctttacatgctgaatggtgagggccgggatagtatcctttgtgcactcccaacagcatgtttcgaacttgtaaagttaacgttttcgttacctttcttgtaagaatcatgaggtagaaggggtctggttagcaagctttctttctttgaacgcgcgctgactctttaccttgtacttggatatcggccttatggttgatattcggtatatggtatagccaaaggactcctaaaaaggcattcagtgcgactggattgccttttt…
Armillaria_Bhutanese_Group_2	Arm00472	Bhutan	AY624356	ctgaacgcctctaagtcagaatccgtgctagaaacgatgatgttggtgtcgcacattagacttgtgtttaaatagagctttgctcgtgaaccaaatatggtgggctgggttgtctttgtggaaacgcttgggcgacttgtctacgaattgtaatcataatatgggcggcggtgaatcctttgcagacgacttgaatgggaacggggtactgtaagtggtagagtagccttgttgctacgatccactgaggttaagcccttgttctaaagatttgttcaactttgttggactttctcttttctttttacatgctgagaccttgagggccgggatagtatcctttgtgcactcgcgacagcatgttacttaggttcgaaagggtaagctaacaacaacgcc…
Armillaria_Bhutanese_Group_2	Arm00467	Bhutan	AY624358	ctgaacgcctctaagtcagaatccgtgctagaaacgatgatgttggtgtcgcacattagacttgtgtttaaatagagctttgctcgtgaaccaaatatggtgggctgggttgtctttgcggaaacgcttgggcgacttgtctacgaattgtaatcataatatgggcggcggtgaatcctttgcagacgacttgaatgggaacggggtactgtaagtggtagagtagccttgttgctacgatccactgaggttaagcccttgttctaaagatttgttcaactttgttggactttctcttttctttttacatgctgagaccttgagggccgggatagtatcctttgtgcactcgcgacagcatgttacttagactcgaaagggtaagctaacaacaacgcc…
Armillaria_Bhutanese_Group_2	Arm00469	Bhutan	AY624360	ctgaacgcctctaagtcagaatccgtgctagaaacgatgatgttggtgtcgcacattagacttgtgtttaaatagagctttgctcgtgaaccaaatatggtgggctgggttgtctttgcggaaacgcttgggcgacttgtctacgaattgtaatcgtaatatgggcggcggtgaatcctttgcagacgacttgaatgggaacggggtactgtaagtggtagagtagccttgttgctacgatccactgaggttaagcccttgttctaaagatttgttcaactttgttggactttctcttttctttttacatgctgagaccttgagggccgggatagtatcctttgtgcactcgcgacagcatgttacttagattcgaaagggtaaactaacaacaacgcc…
Armillaria_Bhutanese_Group_2	Arm00470	Bhutan	AY624363	ctgaacgcctctaagtcagaatccgtgctagaaacgatgatgttggtgtcgcacattagacttgtgtttaaatagagctttgctcgtgaaccaaatatggtgggctgggttgtctttgcggaaacgcttgggcgacttgtctacgaattgtaatcataatatgggcggcggtgaatcctttgcagacgacttgaatgggaacggggtactgtaagtggtagagtagccttgttgctacgatccactgaggttaagcccttgttctaaagatttgttcaactttgtcggactttctcttttctttctacatgctgagaccttgagggccggaatagtatcctttgtgcactcgcgacagcatgttacttagattcgaaagggtaagttaacaacaatgcc…
Armillaria_Bhutanese_Group_2	Arm00471	Bhutan	AY624365	ctgaacgcctctaagtcagaatccgtgctagaaacgatgatgttggtgtcgcacattagacttgtgtttaaatagagctttgctcgtgaaccaaatatggtgggctgggttgtctttgcggaaacgcttgggcgacttgtctacgaattgtaatcataatatgggcggcggtgaatcctttgcagacggcttgaatgggaacggggtactgtaagtggtagagtagccttgttgctacgatccactgaggttaagcccttgttctaaagatttgttcaactttgttggactttctcttttctttctacatgctgagaccttgagggccgggatagtatcctttgtgcactcgcgacagcatgttacttagattcgaaagggtaagctaacaacaacgcc…
Armillaria_fuscipes	Arm00438	Kenya	AY773968	ggggtactgtacgtggtagagtagccttgttgctacgatccactgaggttaagcccttgttctaaagatttgttcaactgtgtgttgggcgtacatgctgggctggttgagggcggggaatgtaacctatgcgctcataaacagcatgttgaatggaggggtatggatccaagtgtattgtatatacggtgtatggagtgcgggtatacagaagagaagagtatacagtgcagtacacagtatatatatatatatattatgtaatctacatgacttggacttggacttgtacttggacttggatcttgggtcttgggttgaaatcaccaaagacaatgcaaggaagctagtagacaatgcaaggaagctagtagacaatgcaaggaagctagtagacaa…
Armillaria_fuscipes	Arm00439	Kenya	AY773969	ggggtactgtacgtggtagagtagccttgttgctacgatccactgaggttaagcccttgttctaaagatttgttcaactgtgtgttgggcgtacatgctgggctggttgagggcggggaatgtaacctatgcgctcataaacagcatgttgaatggaggggtatggatccaagcgtattgtatatacggtgtatggagtgcgggtatacagaagagaagagtatacagtgcagtacacagtatatatatatatatattatgtaatctacatgacttggacttggacttgtacttggacttggatcttgggtcttgggttgaaatcaccaaagacaatgcaaggaagctagtagacaatgcaaggaagctagtagacaatgcaaggaagctagtagacaa…
Armillaria_fuscipes	Arm00454	Malawi	AY882959	ggggtactgtacgtggtagagtagccttgttgctacgatccactgaggttaagcccttgttctaaagatttgttcaactgtgtgttgggcgtacatgctgggctggttgagggcggggaatgtaacctatgcgctcataaacagcatgttgaatggaggggtatggatccaagcgtattgtatatacggtgtatggagtgcgggtatacagaagagaagagtatacagtgcagtacacagtatatatatatatatattatgtaatctacatgacttggacttggacttgtacttggacttggatcttgggtcttgggttgaaatcaccaaagacaatgcaaggaagctagtagacaagacgacaagtaagctaccaggcagacttgtgagtcttgagag…
Armillaria_fuscipes	Arm00455	Malawi	AY882960	ggggtactgtacgtggtagagtagccttgttgctacgatccactgaggttaagcccttgttctaaagatttgttcaactgtgtgttgggcgtacatgctgggctggttgagggcggggaatgtaacctatgcgctcataaacagcatgttgaatggaggggtatggatccaagcgtattgtatatacggtgtatggagtgcgggtatacagaagagaagagtatacagtgcagtacacagtatatatatatatatattatgtaatctacatgacttggacttggacttgtacttggacttggatcttgggtcttgggttgaaatcaccaaagacaatgcaaggaagctagtagacaagacgacaagtaagctaccaggcagacttgtgagtcttgagag…
Armillaria_fuscipes	Arm00457	Tanzania	AY882961	ggggtactgtacgtggtagagtagccttgttgctacgatccactgaggttaagcccttgttctaaagatttgttcaactgtgtgttgggcgtacatgctgggctggttgagggcggggaatgtaacctatgcgctcataaacagcatgttgaatggaggggtatggatccaagcgtattgtatatacggtgtatggagtgcgggtatacagaagagaagagtatacagtgcagtacacagtatatatatatatatattatgtaatctacatgacttggacttggacttggacttggatcttgggtcttgggttgaaatcaccaaagacaatgcaaggaagctagtagacaagacgacaagtaagctaccaggcagacttgtgagtcttgagagcttgta…
Armillaria_fuscipes	Arm00458	Tanzania	AY882962	ggggtactgtacgtggtagagtagccttgttgctacgatccactgaggttaagcccttgttctaaagatttgttcaactgtgtgttgggcgtacatgctgggctggttgagggcggggaatgtaacctatgcgctcataaacagcatgttgaatggaggggtatggatccaagcgtattgtatatacggtgtatggagtgcgggtatacagaagagaagagtatacagtgcagtacacagtatatatatatatatattatgtaatctacatgacttggacttggacttgtacttggacttggatcttgggtcttgggttgaaatcaccaaagacaatgcaaggaagctagtagacaagacgacaagtaagctaccaggcagacttgtgagtcttgagag…
Armillaria_fuscipes	Arm00459	La Reunion	AY882963	ggggtactgtacgtggtagagtagccttgttgctacgatccactgaggttaagcccttgttctaaagatttgttcaactgtgtgttgggcgtacatgctgggctggttgagggcggggaatgtaacctatgcgctcataaacagcatgttgaatggaggggtatggatccaagcgtattgtatatacggtgtatggagtgcgggtatacagaagagaagagtatacagtgcagtacacagtatatatatatatatattatgtaatctacatgacttggacttggacttgtacttggacttggatcttgggtcttgggttgaaatcaccaaagacaatgcaaggaagctagtagacaagacgacaagtaagctaccaggcagacttgtgagtcttgagag…
Armillaria_fuscipes	Arm00463	Kenya	AY882964	ggggtactgtacgtggtagagtagccttgttgctacgatccactgaggttaagcccttgttctaaagatttgttcaactgtgtgttgggcgtacatgctgggctggttgagggcggggaatgtaacctatgcgctcataaacagcatgttgaatggaggggtatggatccaagtgtattgtatatacggtgtatggagtgcgggtatacagaagagaagagtatacagtgcagtacacagtatatatatatatatattatgtaatctacatgacttggacttggacttgtacttggacttggatcttgggtcttgggttgaaatcaccaaagacaatgcaaggaagctagtagacaatgcaaggaagctagtagacaatgcaaggaagctagtagacaa…
Armillaria_fuscipes	Arm00462	Kenya	AY882965	ggggtactgtacgtggtagagtagccttgttgctacgatccactgaggttaagcccttgttctaaagatttgttcaaccgtgtgttgggcgtacatgctgggctggttgagggcggggaatgtaacctatgcgctcataaacagcatgttgaatggaggggtatggatccaagcgtattgtatatacggtgtatggagtgcgggtatacagaagagaagagtatacagtgcagtacacagtatatatatatatatattatgtaatctacatgacttggacttggacttgtacttggacttggatcttgggtcttgggttgaaatcaccaaagacaatgcaaggaagctagtagacaatgcaaggaagctagtagacaatgcaaggaagctagtagacaa…
Armillaria_cepistipes	Arm00559	Japan	D89919	agagtagccttgttgctacgatccactgaggttaagcccttgttctaaagatttgttcaactttgttggactttctcttttctttttacatgctgagaccttgagggccgggatagtatcctttgtgcactcgcgacagcatgttacttagattcgaaagggtaagctaacaacaacgccttagtgttttgttacctttctcttttgaatcacgagttattatgagtcttgaaggcttataaggcacttatttagcaagctctaaccgtgcgctgacttggaacggtctttaccttgtacttgatatcgaccttatggccgatatcccgtatatggtatagccaaggtccttgaaagggcgagtcaacgactgattttctggatcgttagtgagcctga…
Armillaria_gallica	Arm00555	Japan	D89920	agagtagccttgttgctacgatccactgaggttaagcccttgttctaaagatttgttcaactttgttggactttctcttttctttttacatgctgaaaccttgagggccgggatagtatcctttgtgcactcgcgacagcatgttacttagattccaaagggtaagctaacaaccgccttcttagtgttttgttacctttctcgtttgaatcacgagttattatgagcctttagcaagctctaaccgcgcgctgacttggaacggtttttaccttatacttgatatcgaccttatgggcgatatcccgtatatggtatagccaagatccttgaaagggcaagtcaacgactgattttctggatcgttagtgagcttgagggcctgccctaaggttgcca…
Armillaria_jezoensis	Arm00556	Japan	D89921	aactttgttggactttctcttttctttttacatgctgagaccttgagggccgggatagtatcctttgtgcactcgcgacaccatgttacttagattcgaaagggtaggctaacaacaacgccttggtgttttgttacctttctcttttgaatcacgagttattatgagccttgaaggcttataaggcacttagttagcaagctctaaccgtgcgctgacttggaacagtctttaccttgtacttgatatcgaccttatggccgatatcccgtatatggtatagccaagatccttgaaagggcgagtcgacgactgattttctggatcgttagtgagcctgaggcctgccctaaggttgccatgattgaaaaggccttagaagctaagtaagttaagcta…
Armillaria_mellea_subsp_nipponica	Arm00560	Japan	D89922	agagtagccttgttgctacgatccactgaggttaagcccttgttctaaagatttgttcaactttgttggactttctctttctctttatcttttttctttacatgctgaatggtgagggccgggatagtatcctttgtgcactcccaacagcatgtttcgaacttgtaaagttaacgttttcgttttcgttacctttcttgtaagaatcatgaggtagaaggggtctggttagcaagctttctttctttgaacgcgcgctgactctttaccttgtacttggatatcggccttatggttgatattcggtatatggtatagccaaaggactcctaaaagggcattcagtgcgactggattgccttttttaggccttgaaatcgtctttgggactaagtaagc…
Armillaria_solidipes	Arm00553	Japan	D89923	aactttgttggactttctcttttttttttacatgctgaaaccttgagggccgggatagtatcctttgtgcactcgcgacagcatgtcacttgcgttcgaaagggtaagctaacaacgccttggtgtttttgttacctttctcgtctgaatcacgagttattatgagccttgaaggcttataaggcacttggttagcaagctctaaccgcgcgctgacttggaatggtctttaccttgtacttgatatcgaccttatggccgatatcctgcatatggtatagccaagacccttgaaagggcgagttaatgagtgatttgctggatcgtcagtgagcttgaaggcctgccctaaggttgctatgattgaaacggccttaggagctaagtaagctaagctat…
Armillaria_solidipes	Arm00554	Japan	D89924	aactttgttggactttctcttttctttttacatgctgaaaccttgagggccgggatagtatcctttgtgcactcgcgacagcatgttacttgcgttcgaacgggtaagctaacaacaactttgtgttttgttacctttctcgtttgaatcatgagttattatgagccttgaaggcttagaaggaacttggttagcaagctctaaacgcgcgctgacttggaacggtctttgccttgtacttgatatcgaccttatggccgatatcccgcatatggtatagccaagatccttgaaagagcgagttaatgagtgattttctggatcgtcagtgagcttgaatgcctgccctaaggttgccatgaatgaaatggccttaggagctaagtaagctagccgttg…
Armillaria_sinapina	Arm00557	Japan	D89925	aactttgttggactttctcttttctttttacatgctgagaccttgagggccgggatagtatcctttgtgcactcgcgacagcatgttacttagattcgaaagggtaggctaacaacaatgccttagtgttttgttacctttctcttttgaatcacgagttattatgagccttgaaggcttataaggcacttatttagcaagctctaaccgtgcgctgacttggaacggtctttaccttgtacttgatatcgaccttatggccgatatcccgtatatggtatagccaagatccttgaaagggcgagtcaacgactgattttctggatcgttagtgagcctgaggcctgccctaaggttgccatgattgaaaaggccttagaagctaagtaagttaagcta…
Armillaria_singula	Arm00558	Japan	D89926	agagtagccttgttgctacgatccactgaggttaagcccttgttctaaagatttgttcaactttgttggactttctcttttcttttacatgctgagaccttgagggccgggatagtatcctttgtgcactcgcgacagcatgtcacttagattcgaaagggtaggctaacaacaacgccttagtgttttgttacctttctcttttgaatcacgagttattatgagccttgaaggcttataaggcacttagttagcaagctctaaccgtgcgctgacttggaacagactttaccttgtacttgatatcgaccttatggccgatatcccgtatatggtatagccaagatccttgaaagggcgagtcgacgactgattttctggatcgttcagtgagcctga…
Armillaria_solidipes	Arm00485	Serbia	DQ115572	ctgaacgatgatgttggtgtcgcacattagacttgtgtttaaatagagctttgctcgtgaaccaaatatggtgggctgggttgtctttgcggaaacgcttaggcgacttgtctacgaattgtaatcataatatgggcggcggtgaatcctttgcagacgacttgaatgggaacggggtactgtaagtggtagagtagccttgttgctacgatccactgaggttaagcccttgttctaaagatttgttcaactttgttggactttctcttttctctttacatgctgaaaccttgagggccgggatagtatcctttgtgcactcgcgacagcatgttacttgcgttcgaacaggtaagctaacaacaactttgtgttttgttacctttcttgtttgaatca…
Armillaria_solidipes	Arm00487	Montenegro	DQ115573	ctgaacgatgatgttggtgtcgcacattagacttgtgtttaaatagagctttgctcgtgaaccaaatatggtgggctgggttgtctttgcggaaacgcttaggcgacttgtctacgaattgtaatcataatatgggcggcggtgaatcctttgcagacgacttgaatgggaacggggtactgtaagtggtagagtagccttgttgctacgatccactgaggttaagcccttgttctaaagatttgttcaactttgttggactttctcttttctttttacatgctgaaaccttgagggcccggatagtatcctttgtgcactcgcgacagcatgttacttgcgttccaacaggtaagctaacaaccactttgtggtttgttacccttctcgtttgaatca…
Armillaria_solidipes	Arm00490	Serbia	DQ115574	ctgaacgatgatgttggtgtcgcacattagacttgtgtttaaatagagctttgctcgtgaaccaaatatggtgggctgggttgtctttgcggaaacgcttaggcgacttgtctacgaattgtaatcataatatgggcggcggtgaatcctttgcagacgacttgaatgggaacggggtactgtaagtggtagagtagccttgttgctacgatccactgaggttaagcccttgttctaaagatttgttcaactttgttggactttctcttttctttttacatgctgaaaccttgagggccgggatagtatcctttgtgcactcgcgacagcatgttacttgcgttcgaacaggtaagctaacaacaactttgtgttttgttacctttctcgtttgaatca…
Armillaria_gallica	Arm00489	Serbia	DQ115577	ctgaacgatgatgttggtgtcgcacattagacttgtgtttaaatagagctttgctcgtgaaccaaatatggtgggctgggttgtctttgcggaaacgcttgggcgacttgtctacgaattgtaatcataatatgggcggcggtgaatcctttgcagacgacttgaatgggaacggggtactgtaagtggtagagtagccttgttgctacgatccactgaggttaagcccttgttctaaagatttgttcaactttgttggactttctcttttctttttacatgctgagaccttgagggccgggatagtatcctttgtgcactcgcgacagcatgttacttagattcgaaagggtaggctaacaacaacgccttagtgttttgttacctttctcttttgaa…
Armillaria_gallica	Arm00491	Serbia	DQ115578	ctgaacgatgatgttggtgtcgcacattagacttgtgtttaaatagagctttgctcgtgaaccaaatatggtgggctgggttgtctttgcggaaacgcttgggcgacttgtctacgaattgtaatcataatatgggcggcggtgaatcctttgcagacgacttgaatgggaacggggtactgtaactggtagagtagccttgttgctacgatccactgaggttaagcccttgttctaaagatttgttcaactttgttggactttctcttttctttttacatgctgagaccttgagggccgggatagtatcctttgtgcactcgcgacagcatgttacttagattcgaaagggtaggctaacaacaacgccttagtgttttgttacctttctcttttgaa…
Armillaria_sp	Arm00333	Serbia	DQ115579	ctgaacgatgatgttggtgtcgcacattagacttgtgtttaaatagagctttgctcgtgaaccaaatatggtgggctgggttgtctttgcggaaacgcttgggcgacttgtctacgaattgtaatcataatatgggcggcggtgaatcctttgcagacgacttgaatgggaacggggtactgtaagtggtagagtagccttgttgctacgatccactgaggttaagcccttgttctaaagatttgttcaactttgttggactttctcttttctttttacatgctgagaccttgagggccgggatagtatcctttgtgcactcgcgacagcatgttacttagattcgaaagggtaggctaacaacaacgccttagtgttttgttacctttctcttttgaa…
Armillaria_sp	Arm00494	Serbia	DQ115579	ctgaacgatgatgttggtgtcgcacattagacttgtgtttaaatagagctttgctcgtgaaccaaatatggtgggctgggttgtctttgcggaaacgcttgggcgacttgtctacgaattgtaatcataatatgggcggcggtgaatcctttgcagacgacttgaatgggaacggggtactgtaagtggtagagtagccttgttgctacgatccactgaggttaagcccttgttctaaagatttgttcaactttgttggactttctcttttctttttacatgctgagaccttgagggccgggatagtatcctttgtgcactcgcgacagcatgttacttagattcgaaagggtaggctaacaacaacgccttagtgttttgttacctttctcttttgaa…
Armillaria_cepistipes	Arm00484	Serbia	DQ115581	ctgaacgatgatgttggtgtcgcacattagacttgtgtttaaatagagctttgctcgtgaaccaaatatggtgggctgggttgtctttgcggaaacgcttgggcgacttgtctacgaattgtaatcataatatgggcggcggtgaatcctttgcagacgacttgaatgggaacggggtactgtaagtggtagagtagccttgttgctacgatccactgaggttaagcccttgttctaaagatttgttcaactttgttggactttctcttttctttttacatgctgagaccttgagggccgggatagtatcctttgtgcactcgcgacagcatgttacttagattcgaaagggtaggctaacaacaacgccttagtgttttgttacctttctcttttgaa…
Armillaria_cepistipes	Arm00486	Serbia	DQ115582	ctgaacgatgatgttggtgtcgcacattagacttgtgtttaaatagagctttgctcgtgaaccaaatatggtgggctgggttgtctttgcggaaacgcttgggcgacttgtctacgaattgtaatcataatatgggcggcggtgaatcctttgcagacgacttgaatgggaacggggtactgtaagtggtagagtagccttgttgctacgatccactgaggttaagcccttgttctaaagatttgttcaactttgttggactttctcttttctttttacatgctgagaccttgagggccgggatagtatcctttgtgcactcgcgacagcatgttacttcgattcaaaagggtaagctaacaacaacgccttagtgttttgttacctttctcctttgaa…
Armillaria_mellea	Arm00492	Serbia	DQ115584	ctgaacgatgatgttggtgtcgcacattagacttgtgtttaaatagagcttttgctcgtgaaccaaatatggtcggctgggttgtctttgcggaaacgcttaggtgacttgtctacgaattgtaatcataatatgcgcgacggtgaatcctttgcagacgacttgaatgggaacggggtactgtaagtggtagagtagccttgttgctacgatccactgaggttaagcccttgttctaaagatttgttcaactttgttggactttctctcttctctttctttttttacatgctgaacgctgagggccgggattgtatcctttgtgcactcgcgtcagcatgtttcttaggtttgaacttgtaaagctaaccatttcgttacctttcttgtaagaatcat…
Armillaria_mellea	Arm00488	Serbia	DQ115585	ctgaacgatgatgttggtgtcgcacattagacttgtgtttaaatagagcttttgctcgtgaaccaaatatggtcggctgggttgtctttgcggaaacgcttaggcgacttgtctacgaattgtaatcataatatgcgcgacggtgaatcctttgcagacgacttgaatgggaacggggtactgtaagtggtagagtagccttgttgctacgatccactgaggttaagcccttgttctaaagatttgttcaactttgttggactttctctcttctctttcttttttacatgctgaacgctgagggccgggattgtatcctttgtgcactcgcgtcagcatgtttcttaggtttgaacttgtaaagctaaccatttcgttacctttcttgtaagaatcatg…
Armillaria_mellea	Arm00493	Serbia	DQ115586	ctgaacgatgatgttggtgtcgcacattagacttgtgtttaaatagagcttttgctcgtgaaccaaatatggtcggctgggttgtctttgcggaaacgcttaggcgacttgtctacgaattgtaatcataatatgcgcgacggtgaatcctttgcagacgacttgaatgggaacggggtactgtaagtggtagagtagccttgttgctacgatccactgaggttaagcccttgttctaaagatttgttcaactttgttggactttctctcttctctttcttttttacatgctgaacgctgagggccgggattgtatcctttgtgcactcgcgtcagcatgtttcttaggtttgaacttgtaaagctaaccatttcgttacctttcttgtaagaatcatg…
Armillaria_tabescens	Arm00495	Serbia	DQ115589	ctgaacgatgatgttggtgtcgcacattagacttgtgtttaaatagagctttgctcgtgaaccaaatatggtgggctgggttgtctttgcggaaacgcttgggcgacttgtctacgaattgtaatcataatatgggcggcggtgaatcctttgcagacgacttgaatgggaacggggtactgtaagtggtagagtagccttgttgctacgatccactgaggttaagcccttgttctaaagatttgttcaactttgttggactttctctttcttttctttttacatgctgaatgcttgagggccgggatcgtcttctctgagcactcgcgacagcatgttaacattgccttgaaccctgttataaggcttagaaggaacctggttagcaaactgctgact…
Armillaria_borealis	Arm00171	Czech Republic	EU257708	aacgatgatgttggtgtcgcacattagacttgtgtttaaatagagctttgctcgtgaaccaaatatggtgggctgggttgtctttgtggaaacgcttaggcgacttgtctacgaattgtaatcataatatgggcggcggtgaatcctttgcagacgacttgaatgggaacggggtactgtaagtggtagagtagccttgttgctacgatccactgaggttaagcccttgttctaaagatttgttcaactttgttggactttctcttttctttttacatgctgaaaccttgagggccgggatagtatcctttgtgcactcgcgacagcatgttacttgcgttcgaacgggtaagctaacaacgccttggtgtttttgttacctttctcgtttgaatcatg…
Armillaria_cepistipes	Arm00172	Czech Republic	EU257709	aacgatgatgttggtgtcgcacattagacttgtgtttaaatagagctttgctcgtgaaccaaatatggtgggctgggttgtctttgcggaaacgcttgggtgacttgtctacgaattgtaatcataatatgggcggcggtgaatcctttgcagacgacttgaatgggaacggggtactgtaagtggtagagtagccttgttgctacgatccactgaggttaagcccttgttctaaagatttgttcaactttgttggactttctcttttctttttacatgctgagaccttgagggccgggatagtatcctttgtgcactcgcgacagcatgttacttagattcaaaagggtaggctaacaacaacgccttagtgttttgttacctttctcttttgaatca…
Armillaria_cepistipes	Arm00178	Czech Republic	EU257710	aacgatgatgttggtgtcgcacattagacttgtgtttaaatagagctttgctcgtgaaccaaatatggtgggctgggttgtctttgcggaaacgcttgggcgacttgtctacgaattgtaatcataatatgggcggcggtgaatcctttgcagacgacttgaatgggaacggggtactgtaagtggtagagtagccttgttgctacgatccactgaggttaagcccttgttctaaagatttgttcaactttgttggactttctcttttctttttacatgctgagaccttgagggccgggatagtatcctttgtgcactcgcgacagcatgttacttagattcraaagggtaggctaacaacaacgccttagtgttttgttacctttctcttttgaatca…
Armillaria_solidipes	Arm00185	Czech Republic	EU257711	tgttggtgtcgcacattagacttgtgtttaaatagagctttgctcgtgaaccaaatatggtgggctgggttgtctttgcggaaacgcttaggcgacttgtctacgaattgtaatcataatatgggcggcggtgaatcctttgcagacgacttgaatgggaacggggtactgtaagtggtagagtagccttgttgctacgatccactgaggttaagcccttgttctaaagatttgttcaactttgttggactttctcttttctttttacatgctgaaaccttgagggccgggatagtatcctttgtgcactcgcgacagcatgttacttcgttcgaacgggtaagctaacaacgccttggtgtttttgttacctttctcgtctgaatcatgagttattat…
Armillaria_ectypa	Arm00037	Austria	EU257712	cagaatccgtgctagaaacgatgatgttggtgtcgcacattagacttgtgtttaaatagagctttgctcgtgaaccaaatatggtcggctgggttgtctttgcggaaacgcttgggtgacttgtctacgaattgtaatcataatatgggcggcggtgaatcctttgcagacgacttgaatgggaacggggtactgtaagtggtagagtagccttgttgctacgatccactgaggttaagcccttgttctaaagatttgttcaactttgttggactttctctttttctttttctttttacgtgctgaatgcttgagggccgggataataatctttgtgcactcgctacagcatgttaacttgggtttcaaggtggagactaaccatgccttggtattggt…
Armillaria_fuscipes	Arm00426	Zimbabwe	EU380243	ggggtactgtacgtggtagagtagccttgttgctacgatccactgaggttaagcccttgttctaaagatttgttcaactgtgtgttgggcgtacatgctgggctggttgagggcggggaatgtaacctatgcgctcataaacagcatgttgaatggaggggtatggatccaagcgtattgtatatacggtgtatggagtgcgggtatacagaagagaagagtatacagtgcagtacacagtatatatatatatatattatgtaatctacatgacttggacttggacttgtacttggacttggatcttgggtcttgggttgaaatcaccaaagacaatgcaaggaagctagtagacaagacgacaagtaagctaccaggcagacttgtgagtcttgagag…
Armillaria_fuscipes	Arm00427	Zimbabwe	EU380244	ggggtactgtacgtggtagagtagccttgttgctacgatccactgaggttaagcccttgttctaaagatttgttcaactgtgtgttgggcgtacatgctgggctggttgagggcggggaatgtaacctatgcgctcataaacagcatgttgaatggaggggtatggatccaagcgtattgtatatacggtgtatggagtgcgggtatacagaagagaagagtatacagtgcagtacacagtatatatatatatatattatgtaatctacatgacttggacttggacttgtacttggacttggatcttgggtcttgggttgaaatcaccaaagacaatgcaaggaagctagtagacaagacgacaagtaagctaccaggcagacttgtgagtcttgagag…
Armillaria_Zimbabwean_Group_III	Arm00431	Zimbabwe	EU380246	ggggtactgtacgtggtagagtagccttgttgctacgatccactgaggttaagcccttgttctaaagatttgttcaacgaaatgttggacgtacatgctgggctcgttgagggcgggaaatgtaacctatgcgctcataaacagcatgtttaatggaagcctattgtgtataatattggtatatacggtgtacggagtacgggtatacagaagagtatacagtacagtagacagtatatatatatatattatatatctatgacttggacttggacttgtacttggacttggatcttggatcacaatgcaagtaaggtagtaggcaatgcaacgcaaggctagtagacaacgcaaggcaatgcaaggatagtagacaatgcaaggcaatgcaaggctagt…
Armillaria_Zimbabwean_Group_V	Arm00437	Zimbabwe	EU380247	tgaatgggaacggggtactgtacgtggtagagtagccttgttgctacgatccactgaggttaagcccttgttctaaagatttgttcaacgaaatgttggacgtacatgctgggctcgttgagggcgggaaatgtaacctatgcgctcataaacagcatgtttaatggaagcctattgtgtataatattggtatatacggtgtacggagtacgggtatacagaagagtatacagtacagtagacagtatatatatatatattatatatctatgacttggacttggacttgtacttggacttggatcttggatcacaatgcaagtaaggtagtaggcaatgcaacgcaaggctagtagacaacgcaaggcaatgcaaggatagtagacaatgcaaggcaat…
Armillaria_Zimbabwean_Group_V	Arm00436	Zimbabwe	EU380248	tgaatgggaacggggtactgtacgtggtagagtagccttgttgctacgatccactgaggttaagcccttgttctaaagatttgttcaacgaaatgttggacgtacatgctgggctcgttgagggcgggaaatgtaacctatgcgctcataaacagcatgtttaatggaagcctattgtgtataatattggtatatacggtgtacggagtacgggtatacagaagagtatacagtacagtagacagtatatatatatatattatatatctatgacttggacttggacttgtacttggacttggatcttggatcacaatgcaagtaaggtagtaggcaatgcaacgcaaggctagtagacaacgcaaggcaatgcaaggatagtagacaatgcaaggcaat…
Armillaria_Zimbabwean_Group_IV	Arm00435	Zimbabwe	EU380249	ggggtactgtacgtggtagagtagccttgttgctacgatccactgaggttaagcccttgttctaaagatttgttcaacgaaatgttggacgtacatgctgggctcgttgagggcgggaaatgtaacctatgcgctcataaacagcatgtttaatggaagcctattgtgtataatattggtatatacggtgtacggagtacgggtatacagaagagtatacagtacagtagacagtatatatatatatattatatatctatgacttggacttggacttgtacttggacttggatcttggatcacaatgcaagtaaggtagtaggcaatgcaacgcaaggctagtagacaacgcaaggcaatgcaaggatagtagacaatgcaaggcaatgcaaggctagt…
Armillaria_Zimbabwean_Group_IV	Arm00434	Zimbabwe	EU380250	ggggtactgtacgtggtagagtagccttgttgctacgatccactgaggttaagcccttgttctaaagatttgttcaacgaaatgttggacgtacatgctgggctcgttgagggcgggaaatgtaacctatgcgctcataaacagcatgtttaatggaagcctattgtgtataatattggtatatacggtgtacggagtacgggtatacagaagagtatacagtacagtagacagtatatatatatatattatatatctatgacttggacttggacttgtacttggacttggatcttggatcacaatgcaagtaaggtagtaggcaatgcaacgcaaggctagtagacaacgcaaggcaatgcaaggatagtagacaatgcaaggcaatgcaaggctagt…
Armillaria_Zimbabwean_Group_IV	Arm00433	Zimbabwe	EU380251	ggggtactgtacgtggtagagtagccttgttgctacgatccactgaggttaagcccttgttctaaagatttgttcaacgaaatgttggacgtacatgctgggctcgttgagggcgggaaatgtaacctatgcgctcataaacagcatgtttaatggaagcctattgtgtataatattggtatatacggtgtacggagtacgggtatacagaagagtatacagtacagtagacagtatatatatatatattatatatctatgacttggacttggacttgtacttggacttggatcttggatcacaatgcaagtaaggtagtaggcaatgcaacgcaaggctagtagacaacgcaaggcaatgcaaggatagtagacaatgcaaggcaatgcaaggctagt…
Armillaria_Zimbabwean_Group_II	Arm00428	Zimbabwe	EU380252	ggggtactgtacgtggtagagtagccttgttgctacgatccactgaggttaagcccttgttctaaagatttgttcaacgaaatgttggacgtacatgctgggctcgttgagggcgggaaatgtaacctatgcgctcataaacagcatgtttaatggaagcctattgtgtataatattggtatatacggtgtacggagtacgggtatacagaagagtatacagtacagtagacagtatatatatatatattatatatctatgacttggacttggatcttggatcacaatgcaagtaaggtagtaggcaatgcaacgcaaggctagtagacaacgcaaggcaatgcaaggatagtagacaatgcaaggcaatgcaaggctagtagacaacgcaacgcaatg…
Armillaria_Zimbabwean_Group_II	Arm00430	Zimbabwe	EU380253	cttgaatgggaacggggtagtcttacgtgtagagtagcctgtgctacgatccactgaggttaagcccttgttctaaagatttgttcaacgaaatgttggacgtacatgctgggctcgttgagggcgggaaatgtaacctatgcgctcataaacagcatgtttaatggaagcctattgtgtataatattggtatatacggtgtacggagtacgggtatacagaagagtatacagtacagtagacagtatatatatatatattatatatctatgacttggacttggatcttggatcacaatgcaagtaaggtagtaggcaatgcaacgcaaggctagtagacaacgcaaggcaatgcaaggatagtagacaatgcaaggcaatgcaaggctagtagacaac…
Armillaria_Zimbabwean_Group_II	Arm00429	Zimbabwe	EU380254	cttgaatgggaacggggtagtcttacgtgtagagtagcctgtgctacgatccactgaggttaagcccttgttctaaagatttgttcaacgaaatgttggacgtacatgctgggctcgttgagggcgggaaatgtaacctatgcgctcataaacagcatgtttaatggaagcctattgtgtataatattggtatatacggtgtacggagtacgggtatacagaagagtatacagtacagtagacagtatatatatatatattatatatctatgacttggacttggatcttggatcacaatgcaagtaaggtagtaggcaatgcaacgcaaggctagtagacaacgcaaggcaatgcaaggatagtagacaatgcaaggcaatgcaaggctagtagacaac…
Armillaria_gallica	Arm00179	Czech Republic	EU636240	aacgatgatgttggtgtcgcacattagacttgtgtttaaatagagctttgctcgtgaaccaaatatggtgggctgggttgtctttgcggaaacgcttgggcgacttgtctacgaattgtaatcataatatgggcggcggtgaatcctttgcagacgacttgaatgggaacggggtactgtaagtggtagagtagccttgttgctacgatccactgaggttaagcccttgttctaaagatttgttcaactttgttggactttctcttttctttttacatgctgagaccttgagggccgggatagtatcctttgtgcactcgcgacagcatgttacttagattcgaaagggtaggctaacaacaacgccttagtgttttgttacctttctcttttgaatca…
Armillaria_solidipes	Arm00330	Norway	GQ847514	aacgatgatgttggtgtcgcacattagacttgtgtttaaatagagctttgctcgtgaaccaaatatggtgggctgggttgtctttgcggaaacgcttaggcgacttgtctacgaattgtaatcataatatgggcggcggtgaatcctttgcagacgacttgaatgggaacggggtactgtaagtggtagagtagccttgttgctacgatccactgaggttaagcccttgttctaaagatttgttcaactttgttggactttctcttttttttttacatgctgaaaccttgagggccgggatagtatcctttgtgcactcgcgacagcatgttacttgcgttcgaacgggtaagctaacaacgccttggtgtttttgttacctttctcgtctgaatcatg…
Armillaria_borealis	Arm00325	Norway	GQ847515	aacgatgatgttggtgtcgcacattagactggtgtttaaatagagctttgctcgtgaaccaaatatggtgggctgggttgtctttgtggaaacgcttaggcgacttgtctacgaattgtaatcataatatgggcggcggtgaatcctttgtagacgacttgaatgggaacggggtactgtaagtggtagagtagccttgttgctacgatccactgaggttaagcccttgttctaaagatttgttcaactttgttggactttctcttttctttttacatgcggaaaccttgagggccgggatagtatcctttgtgcactcgcggcagcatgttacttgcgttcgaacgggtaagctaacaacgccttggtgtttttgttacctttctcgtttgaatcatg…
Armillaria_borealis	Arm00320	Norway	GQ847516	aacgatgatgttggtgtcgcacattagacttgtgtttaaatagagctttgctcgtgaaccaaatatggtgggctgggttgtctttgtggaaacgcttaggcgacttgtctacgaattgtaatcataatatgggcggcggtgaatcctttgcagacgacttgaatgggaacggggtactgtaagtggtagagtagccttgttgctacgatccactgaggttaagcccttgttctaaagatttgttcaactttgttggactttctcttttctttttacatgctgaaaccttgagggccgggatagtatcctttgtgcactcgcgacagcatgttacttgcgttcgaacgggtaagctaacaacgccttggtgtttttgttacctttctcgtttgaatcatg…
Armillaria_borealis	Arm00324	Norway	GQ847517	aacgatgatgttggtgtcgcacattagacttgtgtttaaatagagctttgctcgtgaaccaaatatggtgggctgggttgtctttgcggaaacgcttaggcgacttgtctacgaattgtaatcataatatgggcggcggtgaatcctttgcagacgacttgaatgggaacggggtactgtaagtggtagagtagccttgttgctacgatccactgaggttaagcccttgttctaaagatttgttcaactttgttggactttctcttttttttttacatgctgaaaccttgagggccgggatagtatcctttgtgcactcgcgacagcatgttacttgcgttcgaacgggtaagctaacaacgccttggtgtttttgttacctttctcgtctgaatcatg…
Armillaria_borealis	Arm00319	Norway	GQ847518	aacgatgatgttggtgtcgcacattagacttgtgtttaaatagagctttgctcgtgaaccaaatatggtgggctgggttgtctttgtggaaacgcttaggcgacttgtctacgaattgtaatcataatatgggcggcggtgaatcctttgcagacgacttgaatgggaacggggtactgtaagtggtagagtagccttgttgctacgatccactgaggttaagcccttgttctaaagatttgttcaactttgttggactttctcttttctttttacatgctgaaaccttgagggccgggatagtatcctttgtgcactcgcgacagcatgttacttgcgttcgaacgggtaagctaacaacgccttggtgtttttgttacctttctcgtttgaatcatg…
Armillaria_borealis	Arm00323	Norway	GQ847519	aacgatgatgttggtgtcgcacattagacttgtgtttaaatagagctttgctcgtgaaccaaatatggtgggctgggttgtctttgtggaaacgcttaggcgacttgtctacgaattgtaatcataatatgggcggcggtgaatccttcgcagacgacttgaatgggaacggggtactgtaagtggtagagtacccttgttgctacgatccactgaggttaagcccttgttctaaagatttgttcaactttgttggactttctcttttctttttacatgctgaaaccttgagggccgggatagtatcctttgtgcactcgcgacagcatgttacttgcgttcgaacgggtaagctaacaacgccttggtgtttttgttacctttctcgtttgaatcatg…
Armillaria_borealis	Arm00317	Norway	GQ847520	aacgatgatgttggtgtcgcacattagacttgtgtttaaatagagctttgctcgtgaaccaaatatggtgggctgggttgtctttgtggaaacgcttaggcgacttgtctacgaattgtaatcataatatgggcggcggtgaatcctttgcagacgacttgaatgggaacggggtactgtaagtggtagagtagccttgttgctacgatccactgaggttaagcccttgttctaaagatttgttcaactttgttggactttctcttttctttttacatgctgaaaccttgagggccgggatagtatcctttgtgcactcgcgacagcatgttacttgcgttcgaacgggtaagctaacaacgccttggtgtttttgttacctttctcgtttgaatcatg…
Armillaria_borealis	Arm00321	Norway	GQ847521	aacgatgatgttggtgtcgcacattagacttgtgtttaaatagagctttgctcgtgaaccaaatatggtgggctgggttgtctttgtggaaacgcttaggcgacttgtctacgaattgtaatcataatatgggcggcggtgaatcctttgcagacgacttgaatgggaacggggtactgtaagtggtagagtagccttgttgctacgatccactgaggttaagcccttgttctaaagatttgttcaactttgttggactttctcttttctttttacatgctgaaaccttgagggccgggatagtatcctttgtgcactcgcgacagcatgttacttgcgttcgaacgggtaagctaacaacgccttggtgtttttgttacctttctcgtttgaatcatg…
Armillaria_borealis	Arm00322	Norway	GQ847522	aacgatgatgttggtgtcgcacattagacttgtgtttaaatagagctttgctcgtgaaccaaatatggtgggctgggttgtctttgtggaaacgcttaggcgacttgtctacgaattgtaatcataatatgggcggcggtgaatcctttgcagaccacttgaatgggaacggggtactgtaagtggtagagtagccttgttgctacgatccactgaggttaagcccttgttctaaagatttgttcaactttgttggactttctcttttctttttacatgctgaaaccttgagggccgggatagtatcctttgtgcactcgcgacagcatgttacttgcgttcgaacgggtaagctaacaacgccttggtgtttttgttacctttctcgtttgaatcatg…
Armillaria_borealis	Arm00318	Norway	GQ847523	aacgatgatgttggtgtcgcacattagacttgtgtttaaatagagctttgctcgtgaaccaaatatggtgggctgggttgtctttgcggaaacgcttgggcgacttgtctacgaattgtaatcataatatgggcggcggtgaatcctttgcagacgacttgaatgggaacggggtactgtaagtggtagagtagccttgttgctacgatccactgaggttaagcccttgttctaaagatttgttcaactttgttggactttctcttttctttttacatgctgagaccttgagggccgggatagtatcctttgtgcactcgcgacagcatgttacttcgattcaaaagggtaggctaacaacaacgccttagtgttttgttacctttctcctttgaatca…
Armillaria_cepistipes	Arm00329	Norway	GQ847524	aacgatgatgttggtgtcgcacattagacttgtgtttaaatagagctttgctcgtgaaccaaatatggtgggctgggttgtctttgcggaaacgcttgggtgacttgtctacgaattgtaatcataatatgggcggcggtgaatcctttgcagacgacttgaatgggaacggggtactgtaagtggtagagtagccttgttgctacgatccactgaggttaagcccttgttctaaagatttgttcaactttgttggactttctcttttctttttacatgctgagaccttgagggccgggatagtatcctttgtgcactcgcgacagcatgttacttcgattcaaaagggtaggctaacaacaacgccttagtgttttgttacctttctcttttgaatca…
Armillaria_cepistipes	Arm00326	Norway	GQ847525	aacgatgatgttggtgtcgcacattagacttgtgtttaaatagagctttgctcgtgaaccaaatatggtgggctgggttgtctttgcggaaacgcttgggcgacttgtctacgaattgtaatcataatatgggcggcggtgaatcctttgcagacgacttgaatgggaacggggtactgtaagtggtagagtagccttgttgctacgatccactgaggttaagcccttgttctaaagatttgttcaactttgttggactttctcttttctttttacatgctgagaccttgagggccgggatagtatcctttgtgcactcgcgacagcatgttacttcgattcaaaagggtaggctaacaacaacgccttagtgttttgttacctttctcctttgaatca…
Armillaria_cepistipes	Arm00327	Norway	GQ847526	aacgatgatgttggtgtcgcacattagacttgtgtttaaatagagctttgctcgtgaaccaaatatggtgggctgggttgtctttgcggaaacgcttgggcgacttgtctacgaattgtaatcataatatgggcggcggtgaatcctttgcagacgacttgaatgggaacggggtactgtaagtggtagagtagccttgttgctacgatccactgaggttaagcccttgttctaaagatttgttcaactttgttggactttctcttttctttttacatgctgagaccttgagggccgggatagtatcctttgtgcactcgcgacagcatgttacttcgattcaaaagggtaggctaacaacaacgccttagtgttttgttacctttctcttttgaatca…
Armillaria_cepistipes	Arm00328	Norway	GQ847527	aacgatgatgttggtgtcgcacattagacttgtgtttaaatagagctttgctcgtgaaccaaatatggtgggctgggttgtctttgcggaaacgcttgggcgacttgtctacgaattgtaatcataatatgggcggcggtgaatcctttgcagacgacttgaatgggaacggggtactgtaagtggtagagtagccttgttgctacgatccactgaggttaagcccttgttctaaagatttgttcaactttgttggactttctcttttctttttacatgctgagaccttgagggccgggatagtatcctttgtgcactcgcgacagcatgttacttcgattcaaaagggtaggctaacaacaacgccttagtgttttgttacctttctcttttgaatca…
Armillaria_borealis	Arm00188	Finland	HQ232279	gaaacgatgatgttggtgtcgcacattagacttgtgtttaaatagagctttgctcgtgaaccaaatatggtgggctgggttgtctttgtggaaacgcttaggcgacttgtctacgaattgtaatcataatatgggcggcggtgaatcctttgcagacgacttgaatgggaacggggtactgtaagtggtagagtagccttgttgctacgatccactgaggttaagcccttgttctaaagatttgttcaactttgttggactttctcttttctttttacatgctgaaaccttgagggccgggatagtatcctttgtgcactcgcgacagcatgttacttgcgttcgaacgggtaagctaacaacgccttggtgtttttgttacctttctcgtttgaatca…
Armillaria_cepistipes	Arm00190	Finland	HQ232280	taagtcagaatccgtgctagaaacgatgatgttggtgtcgcacattagacttgtgtttaaatagagctttgctcgtgaaccaaatatggtgggctgggttgtctttgcggaaacgcttgggcgacttgtctacgaattgtaatcataatatgggcggcggtgaatcctttgcagacgacttgaatgggaacggggtactgtaagtggtagagtagccttgttgctacgatccactgaggttaagcccttgttctaaagatttgttcaactttgttggactttctcttttctttttacatgctgagaccttgagggccgggatagtatcctttgtgcactcgcgacagcatgttacttagattcgaaagggtaagctaacaacaacgccttagtgttttg…
Armillaria_solidipes	Arm00208	France	HQ232281	gaaacgatgatgttggtgtcgcacattagacttgtgtttaaatagagctttgctcgtgaaccaaatatggtgggctgggttgtctttgcggaaacgcttaggcgacttgtctacgaattgtaatcataatatgggcggcggtgaatcctttgcagacgacttgaatgggaacggggtactgtaagtggtagagtagccttgttgctacgatccactgaggttaagcccttgttctaaagatttgttcaactttgttggactttctcttttctttttacatgctgaaaccttgagggccgggatagtatcctttgtgcactcgcgacagcatggttacttcgttcgaacgggtaagctaacaacgcctttggtgtttttgttacctttctcgtctgaatc…
Armillaria_mellea	Arm00204	France	HQ232282	cgtgctagaaacgatgatgtgtgtcgcacattagacttgtgtttaaatagagcttttgctcgtgaaccaaatatggtcggctgggttgtctttgcggaaacgcttaggtgacttgtctacgaattgtaatcataatatgcgcgacggtgaatcctttgcagacgacttgaatgggaacggggtactgtaagtggtagagtagccttgttgctacgatccactgaggttaagcccttgttctaaagatttgttcaactttgttggactttctctcttctctttctttttttacatgctgaacgctgagggccgggattgtatcctttgtgcactcgcgtcagcatgtttcttaggtttgaacttgtaaagctaaccatttcgttacctttcttgtaagaa…
Armillaria_gallica	Arm00200	France	HQ232283	taagtcagaatccgtgctagaaacgatgatgttggtgtcgcacattagacttgtgtttaaatagagctttgctcgtgaaccaaatatggtgggctgggttgtctttgcggaaacgcttgggcgacttgtctacgaattgtaatcataatatgggcggcggtgaatcctttgcagacgacttgaatgggaacggggtactgtaagtggtagagtagccttgttgctacgatccactgaggttaagcccttgttctaaagatttgttcaactttgttggactttctcttttctttttacatgctgagaccttgagggccgggatagtatcctttgtgcactcgcgacagcatgttacttagattcgaaagggtaggctaacaacaacgccttagtgttttg…
Armillaria_tabescens	Arm00354	Ukraine	HQ232284	ctgaacgcctctaagtcagaatccgtgctagaaacgatgatgttggtgtcgcacattagacttgtgtttaaatagagctttgctcgtgaaccaaatatggtgggctgggttgtctttgcggaaacgcttgggcgacttgtctacgaattgtaatcataatatgggcggcggtgaatcctttgcagacgacttgaatgggaacggggtactgtaagtggtagagtagccttgttgctacgatccactgaggttaagcccttgttctaaagatttgttcaactttgttggactttctctttcttttctttttacatgctgaatgcttgagggccgggatcgtcttctctgtgcactcgcgacagcatgttaacattgccttgaaccctgttataaggctta…
Armillaria_tabescens	Arm00355	Ukraine	HQ232285	ctgaacgcctctaagtcagaatccgtgctagaaacgatgatgttggtgtcgcacattagacttgtgtttaaatagagctttgctcgtgaaccaaatatggtgggctgggttgtctttgcggaaacgcttgggcgacttgtctacgaattgtaatcataatatgggcggcggtgaatcctttgcagacgacttgaatgggaacggggtactgtaagtggtagagtagccttgttgctacgatccactgaggttaagcccttgttctaaagatttgttcaactttgttggactttctctttcttttctttttacatgctgaatgcttgagggccgggatcgtcttctctgtgcactcgcgacagcatgttaacattgccttgaaccctgttataaggctta…
Armillaria_tabescens	Arm00356	Ukraine	HQ232286	ctgaacgcctctaagtcagaatccgtgctagaaacgatgatgttggtgtcgcacattagacttgtgtttaaatagagctttgctcgtgaaccaaatatggtgggctgggttgtctttgcggaaacgcttgggcgacttgtctacgaattgtaatcataatatgggcggcggtgaatcctttgcagacgacttgaatgggaacggggtactgtaagtggtagagtagccttgttgctacgatccactgaggttaagcccttgttctaaagatttgttcaactttgttggactttctctttcttttctttttacatgctgaatgcttgagggccgggatcgtcttctctgtgcactcgcgacagcatgttaacattgccttgaaccctgttataaggctta…
Armillaria_cepistipes	Arm00340	UK	JF288720	tagtcagaatccgtgctagaaacgatgatgttggtgtcgcacattagacttgtgtttaaatagagctttgctcgtgaaccaaatatggtgggctgggttgtctttgcggaaacgcttgggcgacttgtctacgaattgtaatcataatatgggcggcggtgaatcctttgcagacgacttgaatgggaacggggtactgtaagtggtagagtagccttgttgctacgatccactgaggttaagcccttgttctaaagatttgttcaactttgttggactttctcttttctttttacatgctgagaccttgagggccgggatagtatcctttgtgcactcgcgacagcatgttacttcgattcaaaagggtaggctaacaacaacgccttagtgttttgt…
Armillaria_cepistipes	Arm00193	Finland	JF288731	tagtcagaatccgtgctagaaacgatgatgttggtgtcgcacattagacttgtgtttaaatagagctttgctcgtgaaccaaatatggtgggctgggttgtctttgcggaaacgcttgggcgacttgtctacgaattgtaatcataatatgggcggcggtgaatcctttgcagacgacttgaatgggaacggggtactgtaagtggtagagtagccttgttgctacgatccactgaggttaagcccttgttctaaagatttgttcaactttgttggactttctcttttctttttacatgctgagaccttgagggccgggatagtatcctttgtgcactcgcgacagcatgttacttagattcgaaagggtaagctaacaacaacgccttagtgttttgt…
Armillaria_gallica	Arm00201	France	JF288737	tcagaatccgtgctagaaacgatgatgttggtgtcgcacattagacttgtgtttaaatagagctttgctcgtgaaccaaatatggtgggctgggttgtctttgcggaaacgcttgggcgacttgtctacgaattgtaatcataatatgggcggcggtgaatcctttgcagacgacttgaatgggaacggggtactgtaagtggtagagtagccttgttgctacgatccactgaggttaagcccttgttctaaagatttgttcaactttgttggactttctcttttctttttacatgctgagaccttgagggccgggatagtatcctttgtgcactcgcgacagcatgttacttagattcgaaagggtaggctaacaacaacgccttagtgttttgttac…
Armillaria_cepistipes	Arm00191	Finland	JN657418	tctaagtcagaatccgtgctagaaacgatgatgttggtgtcgcacattagacttgtgtttaaatagagctttgctcgtgaaccaaatatggtgggctgggttgtctttgcggaaacgcttgggcgacttgtctacgaattgtaatcataatatgggcggcggtgaatcctttgcagacgacttgaatgggaacggggtactgtaagtggtagagtagccttgttgctacgatccactgaggttaagcccttgttctaaagatttgttcaactttgttggactttctcttttctttttacatgctgagaccttgagggccgggatagtatcctttgtgcactcgcgacagcatgttacttagattcgaaagggtaagctaacaacaacgccttagtgttt…
Armillaria_cepistipes	Arm00214	Italy	JN657419	taagtcagaatccgtgctagaaacgatgatgttggtgtcgcacattagacttgtgtttaaatagagctttgctcgtgaaccaaatatggtgggctgggttgtctttgcggaaacgcttgggtgacttgtctacgaattgtaatcataatatgggcggcggtgaatcctttgcagacgacttgaatgggaacggggtactgtaagtggtagagtagccttgttgctacgatccactgaggttaagcccttgttctaaagatttgttcaactttgttggactttctcttttctttttacatgctgagaccttgagggccgggatagtatcctttgtgcactcgcgacagcatgttacttcgattcaaaagggtaggctaacaacaacgccttagtgttttg…
Armillaria_cepistipes	Arm00343	Ukraine	JN657420	agtcagaatccgtgctagaaacgatgatgttggtgtcgcacattagacttgtgtttaaatagagctttgctcgtgaaccaaatatggtgggctgggttgtctttgcggaaacgcttgggcgacttgtctacgaattgtaatcataatatgggcggcggtgaatcctttgcagacgacttgaatgggaacggggtactgtaagtggtagagtagccttgttgctacgatccactgaggttaagcccttgttctaaagatttgttcaactttgttggactttctcttttctttttacatgctgagaccttgagggccgggatagtatcctttgtgcactcgcgacagcatgttacttcgattcaaaagggtaggctaacaacaacgccttagtgttttgtt…
Armillaria_cepistipes	Arm00344	Ukraine	JN657421	taagtcagaatccgtgctagaaacgatgatgttggtgtcgcacattagacttgtgtttaaatagagctttgctcgtgaaccaaatatggtgggctgggttgtctttgcggaaacgcttgggtgacttgtctacgaattgtaatcataatatgggcggcggtgaatcctttgcagacgacttgaatgggaacggggtactgtaagtggtagagtagccttgttgctacgatccactgaggttaagcccttgttctaaagatttgttcaactttgttggactttctcttttctttttacatgctgagaccttgagggccgggatagtatcctttgtgcactcgcgacagcatgttacttcgattcaaaagggtaggctaacaacaacgccttagtgttttg…
Armillaria_cepistipes	Arm00346	Ukraine	JN657422	taagtcagaatccgtgctagaaacgatgatgttggtgtcgcacattagacttgtgtttaaatagagctttgctcgtgaaccaaatatggtgggctgggttgtctttgcggaaacgcttgggcgacttgtctacgaattgtaatcataatatgggcggcggtgaatcctttgcagacgacttgaatgggaacggggtactgtaagtggtagagtagccttgttgctacgatccactgaggttaagcccttgttctaaagatttgttcaactttgttggactttctcttttctttttacatgctgagaccttgagggccgggatagtatcctttgtgcactcgcgacagcatgttacttagattcgaaagggtaagctaacaacaacgccttagtgttttg…
Armillaria_cepistipes	Arm00341	Ukraine	JN657423	agtcagaatccgtgctagaaacgatgatgttggtgtcgcacattagacttgtgtttaaatagagctttgctcgtgaaccaaatatggtgggctgggttgtctttgcggaaacgcttgggcgacttgtctacgaattgtaatcataatatgggcggcggtgaatcctttgcagacgacttgaatgggaacggggtactgtaagtggtagagtagccttgttgctacgatccactgaggttaagcccttgttctaaagatttgttcaactttgttggactttctcttttctttttacatgctgagaccttgagggccgggatagtatcctttgtgcactcgcgacagcatgttacttmgattcraaagggtaggctaacaacaacgccttagtgttttgtt…
Armillaria_cepistipes	Arm00345	Ukraine	JN657424	agtcagaatccgtgctagaaacgatgatgttggtgtcgcacattagacttgtgtttaaatagagctttgctcgtgaaccaaatatggtgggctgggttgtctttgcggaaacgcttgggygacttgtctacgaattgtaatcataatatgggcggcggtgaatcctttgcagacgacttgaatgggaacggggtactgtaagtggtagagtagccttgttgctacgatccactgaggttaagcccttgttctaaagatttgttcaactttgttggactttctcttttctttttacatgctgagaccttgagggccgggatagtatcctttgtgcactcgcgacagcatgttacttagattcraaagggtaggctaacaacaacgccttagtgttttgtt…
Armillaria_gallica	Arm00199	France	JN657425	taagtcagaatccgtgctagaaacgatgatgttggtgtcgcacattagacttgtgtttaaatagagctttgctcgtgaaccaaatatggtgggctgggttgtctttgcggaaacgcttgggcgacttgtctacgaattgtaatcataatatgggcggcggtgaatcctttgcagacgacttgaatgggaacggggtactgtaagtggtagagtagccttgttgctacgatccactgaggttaagcccttgttctaaagatttgttcaactttgttggactttctcttttctttttacatgctgagaccttgagggccgggatagtatcctttgtgcactcgcgacagcatgttacttagattcgaaagggtaggctaacaacaacgccttagtgttttg…
Armillaria_gallica	Arm00202	France	JN657426	ctaagtcagaatccgtgctagaaacgatgatgttggtgtcgcacattagacttgtgtttaaatagagctttgctcgtgaaccaaatatggtgggctgggttgtctttgcggaaacgcttgggcgacttgtctacgaattgtaatcataatatgggcggcggtgaatcctttgcagacgacttgaatgggaacggggtactgtaagtggtagagtagccttgttgctacgatccactgaggttaagcccttgttctaaagatttgttcaactttgttggactttctcttttctttttacatgctgagaccttgagggccgggatagtatcctttgtgcactcgcgacagcatgttacttagattcgaaagggtaggctaacaacaacgccttagtgtttt…
Armillaria_gallica	Arm00348	Ukraine	JN657427	tctaagtcagaatccgtgctagaaacgatgatgttggtgtcgcacattagacttgtgtttaaatagagctttgctcgtgaaccaaatatggtgggctgggttgtctttgcggaaacgcttgggcgacttgtctacgaattgtaatcataatatgggcggcggtgaatcctttgcagacgacttgaatgggaacggggtactgtaagtggtagagtagccttgttgctacgatccactgaggttaagcccttgttctaaagatttgttcaactttgttggactttctcttttctttttacatgctgagaccttgagggccgggatagtatccgttgtgcactcgcgacagcatgttacttagattcgaaagggtaggctaacaacaacgccttagtgttt…
Armillaria_gallica	Arm00347	Ukraine	JN657429	taagtcagaatccgtgctagaaacgatgatgttggtgtcgcacattagacttgtgtttaaatagagctttgctcgtgaaccaaatatggtgggctgggttgtctttgcggaaacgcttgggcgacttgtctacgaattgtaatcataatatgggcggcggtgaatcctttgcagacgacttgaatgggaacggggtactgtaagtggtagagtagccttgttgctacgatccactgaggttaagcccttgttctaaagatttgttcaactttgttggactttctcttttctttttacatgctgagaccttgagggccgggatagtatcctttgtgcactcgcgacagcatgttacttagattcgaaagggtaggctaacaacaacgccttagtgttttg…
Armillaria_gallica	Arm00350	Ukraine	JN657431	ctaagtcagaatccgtgctagaaacgatgatgttggtgtcgcacattagacttgtgtttaaatagagctttgctcgtgaaccaaatatggtgggctgggttgtctttgcggaaacgcttgggcgacttgtctacgaattgtaatcataatatgggcggcggtgaatcctttgcagacgacttgaatgggaacggggtactgtaagtggtagagtagccttgttgctacgatccactgaggttaagcccttgttctaaagatttgttcaactttgttggactttctcttttctttttacatgctgagaccttgagggccgggatagtatcctttgtgcactcgcgacagcatgttacttagattcraaagggtaggctaacaacaacgccttagtgtttt…
Armillaria_solidipes	Arm00206	France	JN657432	agtcagaatccgtgctagaaacgatgatgttggtgtcgcacattagacttgtgtttaaatagagctttgctcgtgaaccaaatatggtgggctgggttgtctttgcggaaacgcttaggcgacttgtctacgaattgtaatcataatatgggcggcggtgaatcctttgcagacgacttgaatgggaacggggtactgtaagtggtagagtagccttgttgctacgatccactgaggttaagcccttgttctaaagatttgttcaactttgttggactttctcttttctttttacatgctgaaaccttgagggccgggatagtatcctttgtgcactcgcgacagcatgttacttcgttcgaacgggtaagctaacaacgccttggtgtttttgttacc…
Armillaria_solidipes	Arm00207	France	JN657433	ctgaacgcctctaagtcagaatccgtgctagaaacgatgatgttggtgtcgcacattagacttgggtttaaatagagctttgctcgtgaaccaaatatggtgggctgggttgtctttgcggaaacgcttaggcgacttgtctacgaattgtaatcataatatgggcggcggtgaatcctttgcagacgacttgaatgggaacggggtactgtaagtggtagagtagccttgttgctacgatccactgaggttaagcccttgttctaaagatttgttcaactttgttggactttctcttttctttttacatgctgaaaccttgagggccgggatagtatcctttgtgcactcgcgacagcatgttacttgcgttcgaacaggtaagctaacaacaacttt…
Armillaria_solidipes	Arm00353	Ukraine	JN657434	taagtcagaatccgtgctagaaacgatgatgttggtgtcgcacattagacttgggtttaaatagagctttgctcgtgaaccaaatatggtgggctgggttgtctttgcggaaacgcttaggcgacttgtctacgaattgtaatcataatatgggcggcggtgaatcctttgcagacgacttgaatgggaacggggtactgtaagtggtagagtagccttgttgctacgatccactgaggttaagcccttgttctaaagatttgttcaactttgttggactttctcttttctttttacatgctgaaaccttgagggccgggatagtatcctttgtgcactcgcgacagcatgttacttgcgttcgaacaggtaagctaacaacaactttgtgttttgtta…
Armillaria_solidipes	Arm00352	Ukraine	JN657435	tctaagtcagaatccgtgctagaaacgatgatgttggtgtcgcacattagacttgtgtttaaatagagctttgctcgtgaaccaaatatggtgggctgggttgtctttgcggaaacgcttaggcgacttgtctacgaattgtaatcataatatgggcggcggtgaatcctttgcagacgacttgaatgggaacggggtactgtaagtggtagagtagccttgttgctacgatccactgaggttaagcccttgttctaaagatttgttcaactttgttggactttctcttttctttttacatgctgaaaccttgagggccgggatagtatcctttgtgcactcgcgacagcatgttacttcgttcgaacgggtaagctaacaacgccttggtgtttttgt…
Armillaria_solidipes	Arm00337	Switzerland	JN657436	tccgtgctagaaacgatgatgttggtgtcgcacattagacttgtgtttaaatagagctttgctcgtgaaccaaatatggtgggctgggttgtctttgcggaaacgcttaggcgacttgtctacgaattgtaatcataatatgggcggcggtgaatcctttgcagacgacttgaatgggaacggggtactgtaagtggtagagtagccttgttgctacgatccactgaggttaagcccttgttctaaagatttgttcaactttgttggactttctcttttctttttacatgctgaaaccttgagggccgggatagtatcctttgtgcactcgcgacagcatgttacttcgttcgaacgggtaagctaacaacgccttggtgtttttgttacctttctcgt…
Armillaria_mellea	Arm00203	France	JN657437	gtgtgtcgcacattagacttgtgtttaaatagagcttttgctcgtgaaccaaatatggtcggctgggttgtctttgcggaaacgcttaggtgacttgtctacgaattgtaatcataatatgcgcgacggtgaatcctttgcagacgacttgaatgggaacggggtactgtaagtggtagagtagccttgttgctacgatccactgaggttaagcccttgttctaaagatttgttcaactttgttggactttctctcttctctttctttttttacatgctgaacgctgagggccgggattgtatcctttgtgcactcgcgtcagcatgtttcttaggttcgaacttgtaaagctaaccatttcgttacctttcttgtaagaatcatgagatatcatcagt…
Armillaria_mellea	Arm00205	France	JN657438	cgtgctagaaacgatgatgtgtgtcgcacattagacttgtgtttaaatagagcttttgctcgtgaaccaaatatggtcggctgggttgtctttgcggaaacgcttaggtgacttgtctacgaattgtaatcataatatgcgcgacggtgaatcctttgcagacgacttgaatgggaacggggtactgtaagtggtagagtagccttgttgctacgatccactgaggttaagcccttgttctaaagatttgttcaactttgttggactttctctcttctctttcttttttacatgctgaacgctgagggccgggattgtatcctttgtgcactcgcgtcagcatgtttcttaggttcgaacttgtaaagctaaccatttcgttacctttcttgtaagaat…
Armillaria_mellea	Arm00351	Ukraine	JN657439	gtgtcgcacattagacttgtgtttaaatagagcttttgctcgtgaaccaaatatggtcggctgggttgtctttgcggaaacgcttaggcgacttgtctacgaattgtaatcataatatgcgcgacggtgaatcctttgcagacgacttgaatgggaacggggtactgtaagtggtagagtagccttgttgctacgatccactgaggttaagcccttgttctaaagatttgttcaactttgttggactttctctcttctctttctttttttacatgctgaacgctgagggccgggattgtatcctttgtgcactcgcgtcagcatgtttcttaggttcgaacttgtaaagctaaccatttcgttacctttcttgtaagaatcatgagatatcatcagtct…
Armillaria_borealis	Arm00187	Finland	JN657440	gaaacgatgatgttggtgtcgcacattagacttgtgtttaaatagagctttgctcgtgaaccaaatatggtgggctgggttgtctttgtggaaacgcttaggcgacttgtctacgaattgtaatcataatatgggcggcggtgaatcctttgcagacgacttgaatgggaacggggtactgtaagtggtagagtagccttgttgctacgatccactgaggttaagcccttgttctaaagatttgttcaactttgttggactttctcttttctttttacatgctgaaaccttgagggccgggatagtatcctttgtgcactcgcgacagcatgttacttgcgttcgaacgggtaagctaacaacgccttggtgtttttgttacctttctcgtttgaatca…
Armillaria_borealis	Arm00209	Germany	JN657441	gaaacgatgatgttggtgtcgcacattagacttgtgtttaaatagagctttgctcgtgaaccaaatatggtgggctgggttgtctttgtggaaacgcttaggcgacttgtctacgaattgtaatcataatatgggcggcggtgaatcctttgcagacgacttgaatgggaacggggtactgtaagtggtagagtagccttgttgctacgatccactgaggttaagcccttgttctaaagatttgttcaactttgttggactttctcttttctttttacatgctgaaaccttgagggccgggatagtatcctttgtgcactcgcgacagcatgttacttgcgttcgaacgggtaagctaacaacgccttggtgtttttgttacctttctcgtttgaatca…
Armillaria_borealis	Arm00335	Switzerland	JN657442	agcagaatccgtgctagaaacgatgatgttggtgtcgcacattagacttgtgtttaaatagagctttgctcgtgaaccaaatatggtgggctgggttgtctttgtggaaacgcttaggcgacttgtctacgaattgtaatcataatatgggcggcggtgaatcctttgcagacgacttgaatgggaacggggtactgtaagtggtagagtagccttgttgctacgatccactgaggttaagcccttgttctaaagatttgttcaactttgttggactttctcttttctttttacatgctgaaaccttgagggccgggatagtatcctttgtgcactcgcgacagcatgttacttgcgttcgaacgggtaagctaacaacgccttggtgtttttgttacc…
Armillaria_borealis	Arm00336	Switzerland	JN657443	tgctagaaacgatgatgttggtgtcgcacattagacttgtgtttaaatagagctttgctcgtgaaccaaatatggtgggctgggttgtctttgtggaaacgcttaggcgacttgtctacgaattgtaatcataatatgggcggcggtgaatcctttgcagacgacttgaatgggaacggggtactgtaagtggtagagtagccttgttgctacgatccactgaggttaagcccttgttctaaagatttgttcaactttgttggactttctcttttctttttacatgctgaaaccttgagggccgggatagtatcctttgtgcactcgcgacagcatgttacttgcgttcgaacgggtaagctaacaacgccttggtgtttttgttacctttctcgtttg…
Armillaria_mellea	Arm00286	Mexico	JX281796	tctttgcggaaacgcttagttgacttgtctacgaattgtaatcataatatgggygacggtgaatcctttgcagacgacttgaatgggaacggggtactgtaagtggtagagtagccttgttgctacgatccactgaggttaagcccttgttctaaagatttgttcaactttgttggactttctcttttttctttacatgctgaacgctgagggccgggatagtctatctcgtgcactcgcaacagcatgtttcttaggttcgaacgggtaaagctaacgatttcgttacctttcttgtaagaatcatgaacataagggatctggttagcaagcsyttgaacgcgcgctgactctttaccttgtacttgatatyggccttatggtcgatattccgtatat…
Armillaria_mellea	Arm00287	Mexico	JX281797	tctttgcggaaacgcttagttgacttgtctacgaattgtaatcataatatgggygacggtgaatcctttgcagacgacttgaatgggaacggggtactgtaagtggtagagtagccttgttgctacgatccactgaggttaagcccttgttctaaagatttgttcaactttgttggactttctcttttttctttacatgctgaacgctgagggccgggatagtctatctcgtgcactcgcaacagcatgtttcttaggttcgaacgggtaaagctaacgatttcgttacctttcttgtaagaatcatgaacataagggatctggttagcaagcsyttgaacgcgcgctgactctttaccttgtacttgatatyggccttatggtcgatattccgtatat…
Armillaria_mellea	Arm00285	Mexico	JX281798	tctttgcggaaacgcttagctgacttgtctacgaattgtaatcataatatgggcgacggtgaatcctttgcagacgacttgaatgggaacggggtactgtaagtggtagagtagccttgttgctacgatccgctgaggttaagcccttgttctaaagatttgttcaactttgttggactttctcttttttctttacatgctgaacgctgagggccgggatagtctatctcgtgcactcgcaacagcatgtttcttaggttcgaacgggtaaagctaacgatttcgttacctttcttgtaagaatcatgaacataagggatctggttagcaagcctttgaacgcgcgctgactctttaccttgtacttgatatcggccttatggtcgatattccgtatat…
Armillaria_gallica	Arm00281	Mexico	JX281799	tctttgcggaaacgcttgggcgacttgtctacgaattgtaatcataatatgggcggcggtgaatcctttgcagacgacttgaatgggaacggggtactgtaagtggtagagtagccttgttgctacgatccactgaggttaagcccttgttctaaagatttgttcaactttgttggactttctcttttctttttacatgctgaaaccttgagggccgggatagtatcctttgtgcactcgcgacagcatgttacttagattcgaaagggtaggctaacaacaacgccttagtgttttgttacctttctcttttgaatcacgagttattatgagccttgaaggcttataaggcacttagttagcaagccctaaccgtgcgctgacttggaacggtcttta…
Armillaria_gallica	Arm00283	Mexico	JX281800	tctttgcggaaacgcttgggcgacttgtctacgaattgtaatcataatatgggcggcggtgaatcctttgcagacgacttgaatgggaacggggtactgtaagtggtagagtagccttgttgctacgatccactgaggttaagcccttgttctaaagatttgttcaactttgttggactttctcttttctttttacatgctgaaaccttgagggccgggatagtatcctttgtgcactcgcgacagcatgttacttagattcgaaagggtaggctaacaacaacgccttagtgttttgttacctttctcttttgaatcacgagttattatgagccttgaaggcttataaggcacttagttagcaagccctaaccgtgcgctgacttggaacggtcttta…
Armillaria_gallica	Arm00284	Mexico	JX281801	tctttgcggaaacgcttgggcgacttgtctacgaattgtaatcataatatgggcggcggtgaatcctttgcagacgacttgaatgggaacggggtactgtaagtggtagagtagccttgttgctacgatccactgaggttaagcccttgttctaaagatttgttcaactttgttggactttctcttttctttttacatgctgaaaccttgagggccgggatagtatcctttgtgcactcgcgacagcatgttacttagattcgaaagggtaggctaacaacaacgccttagtgttttgttacctttctcttttgaatcacgagttattatgagccttgaaggcttataaggcacttagttagcaagccctaaccgtgcgctgacttggaacggtcttta…
Armillaria_sp_Mexican	Arm00289	Mexico	JX281802	tctttgcggaaacgcttgggcgacttgtctacgaattgtaatcataatatgcgcgacggtgaatcctttgcagacgacttgaatgggaacggggtactgtaagtggtagagtagccttgttgctacgatccactgaggttaagcccttgttctaaagatttgttcaactatgttggacctactttttccttttcatgcaaatactgagggccgggattgtttaattccggccctcgtgtgagcatgagcatcttcttgttccttaggttttgtraaacaagacttgtccgagtttgtagcaagctgtaattctaatcgcctgctcacttgcacttttctttctttcctttaccttgcttgtactttgtattgaccttatcgtctatgctttgtattata…
Armillaria_sp_Mexican	Arm00290	Mexico	JX281803	tctttgcggaaacgcttgggcgacttgtctacgaattgtaatcataatatgcgcgacggtgaatcctttgcagacgacttgaatgggaacggggtactgtaagtggtagagtagccttgttgctacgatccactgaggttaagcccttgttctaaagatttgttcaactatgttggacctactttttccttttcatgcaaatactgagggccgggattgtttaattccggccctcgtgtgagcatgagcatcttcttgttccttaggttttgtraaacaagacttgtccgagtttgtagcaagctgtaattctaatygcctgctcacttgsacttttctttctttcctttaccttgcttgtactttgtattgaccttatcgtctatgctttgtattata…
Armillaria_sp_Mexican	Arm00292	Mexico	JX281805	tctttgcggaaacgcttgggcgacttgtctacgaattgtaatcataatatgcgcgacggtgaatcctttgcagacgacttgaatgggaacggggtactgtaagtggtagagtagccttgttgctacgatcyactgaggttaagcccttgttctaaagatttgttcaactatgttggacctactttttccttttcatgcaaatactgagggccgggattgtttaattccggccctcgtgtgagcatgagcatcttcttgttccttaggttttgtraaacaagacttgtccgagtttgtagcaagctgtaattctaatcgcctgctcacttgcacttttctttctttcctttaccttgcttgtactttgtattgaccttatcgtctatgctttgtattata…
Armillaria_altimontana	Arm00357	USA	JX459568	tccgtgctagaaacgatgatgttggtgtcgcacattagacttgtgtttaaatagagctttgctcgtgaaccaaatatggtgggctgggttgtctttgcggaaacgcttgggcgacttgtctacgaattgtaatcataatatgggcggcggtgaatcctttgcagacgacttgaatgggaacggggtactgtaagtggtagagtagccttgttgctacgatccactgaggttaagcccttgttctaaagatttgttcaactttgttggactttctcttttctttttacatgctgagaccttgagggccgggatagtatcctttgtgcactcgcgacagcatgttacttagattsraaagggtaggctaacaacaacgccttagtgttttgttacctttct…
Armillaria_altimontana	Arm00359	USA	JX459569	tccgtgctagaaacgatgatgttggtgtcgcacattagacttgtgtttaaatagagctttgctcgtgaaccaaatatggtgggctgggttgtctttgcggaaacgcttgggcgacttgtctacgaattgtaatcataatatgggcggcggtgaatcctttgcagacgacttgaatgggaacggggtactgtaagtggtagagtagccttgttgctacgatccactgaggttaagcccttgttctaaagatttgttcaactttgttggactttctcttttctttttacatgctgagaccttgagggccgggatagtatcctttgtgcactcgcgacagcatgttacttagattcgaaagggtaggctaacaacaacgccttagtgttttgttacctttct…
Armillaria_altimontana	Arm00358	USA	JX459570	tccgtgctagaaacgatgatgttggtgtcgcacattagacttgtgtttaaatagagctttgctcgtgaaccaaatatggtgggctgggttgtctttgcggaaacgcttgggcgacttgtctacgaattgtaatcataatatgggcggcggtgaatcctttgcagacgacttgaatgggaacggggtactgtaagtggtagagtagccttgttgctacgatccactgaggttaagcccttgttctaaagatttgttcaactttgttggactttctcttttctttttacatgctgagaccttgagggccgggatagtatcctttgtgcactcgcgacagcatgttacttagattcgaaagggtaggctaacaacaacgccttagtgttttgttacctttct…
Armillaria_sp	Arm00332	Serbia	JX459571	tccgtgctagaaacgatgatgttggtgtcgcacattagacttgtgtttaaatagagctttgctcgtgaaccaaatatggtgggctgggttgtctttgcggaaacgcttgggcgacttgtctgcgaattgtaatcataatatgggcggcggtgaatcctttgcagacgacttgaatgggaacggggtactgtaagtggtagagtagccttgttgctacgatccactgaggttaagcccttgttctaaagatttgttcaactttgttggactttctcttttctttttacatgctgagaccttgagggccgggatagtatcctttgtgcactcgcgacagcatgttacttagattcgaaagggtaggctaacaacaacgccttagtgttttgttacctttct…
Armillaria_sp	Arm00288	Mexico	KC111002	tctttgcggaaacgcttgggcgacttgtctacgaattgtaatcataatatgcgcgacggtgaatcctttgcagacgacttgaatgggaacggggtactgtaagtggtagagtagccttgttgctacgatccactgaggttaagcccttgttctaaagatttgttcaactatgttggacctactttttccttttcatgcaaatactgagggccgggattgtttaattccggccctcgtgtgagcatgagcatcttcttgttccttaggttttgtraaacaagacttgtccgagtttgtagcaagctgtaattctaatcgcctgctcacttgcacttttctttctttcctttaccttgcttgtactttgtattgaccttatcgtctatgctttgtattata…
Armillaria_sp_Mexican	Arm00291	Mexico	KC111003	tctttgcggaaacgcttgggcgacttgtctacgaattgtaatcataatatgcgcgacggtgaatcctttgcagacgacttgaatgggaacggggtactgtaagtggtagagtagccttgttgctacgatccactgaggttaagcccttgttctaaagatttgttcaactatgttggacctactttttccttttcatgcaaatactgagggccgggattgtttaattccggccctcgtgtgagcatgagcatcttcttgttccttaggttttgtraaacaagacttgtccgagtttgtagcaagctgtaattctaatygcctgctcacttgsacttttctttctttcctttaccttgcttgtactttgtattgaccttatcgtctatgctttgtattata…
Armillaria_sp_Mexican	Arm00293	Mexico	KC111005	tctttgcggaaacgcttgggcgacttgtctacgaattgtaatcataatatgcgcgacggtgaatcctttgcagacgacttgaatgggaacggggtactgtaagtggtagagtagccttgttgctacgatccactgaggttaagcccttgttctaaagatttgttcaactatgttggacctactttttccttttcatgcaaatactgagggccgggattgtttaattccggccctcgtgtgagcatgagcatcttcttgttccttaggttttgtgaaacaagacttgtccgagtttgtagcaagctgtaattctaatcgcctgctcacttgcacttttctttctttcctttaccttgcttgtactttgtattgaccttatcgtctatgctttgtattata…
Armillaria_gallica	Arm00282	Mexico	KC111006	tctttgcggaaacgcttgggcgacttgtctacgaattgtaatcataatatgggcggcggtgaatcctttgcagacgacttgaatgggaacggggtactgtaagtggtagagtagccttgttgctacgatccactgaggttaagcccttgttctaaagatttgttcaactttgttggactttctcttttctttttacatgctgaaaccttgagggccgggatagtatcctttgtgcactcgcgacagcatgttacttagattcgaaagggtaggctaacaacaacgccttagtgttttgttacctttctcttttgaatcacgagttattatgagccttgaaggcttataaggcacttagttagcaagccctaaccgtgcgctgacttggaacggtcttta…
Armillaria_gallica	Arm00197	France	KJ200945	tccgtgctagaaacgatgatgttggtgtcgcacattagacttgtgtttaaatagagctttgctcgtgaaccaaatatggtgggctgggttgtctttgcggaaacgcttgggcgacttgtctacgaattgtaatcataatatgggcggcggtgaatcctttgcagacgacttgaatgggaacggggtactgtaagtggtagagtagccttgttgctacgatccactgaggttaagcccttgttctaaagatttgttcaactttgttggactttctcttttctttttacatgctgagaccttgagggccgggatagtatcctttgtgcactcgcgacagcatgttacttagattcgaaagggtaggctaacaacaacgccttagtgttttgttacctttct…
Armillaria_gallica	Arm00211	Germany	KJ200946	tccgtgctagaaacgatgatgttggtgtcgcacattagacttgtgtttaaatagagctttgctcgtgaaccaaatatggtgggctgggttgtctttgcggaaacgcttgggcgacttgtctacgaattgtaatcataatatgggcggcggtgaatcctttgcagacgacttgaatgggaacggggtactgtaagtggtagagtagccttgttgctacgatccactgaggttaagcccttgttctaaagatttgttcaactttgttggactttctcttttctttttacatgctgagaccttgagggccgggatagtatcctttgtgcactcgcgacagcatgttacttagattcgaaagggtaggctaacaacaacgccttagtgttttgttacctttct…
Armillaria_gallica	Arm00196	France	KJ200947	tccgtgctagaaacgatgatgttggtgtcgcacattagacttgtgtttaaatagagctttgctcgtgaaccaaatatggtgggctgggttgtctttgcggaaacgcttgggcgacttgtctacgaattgtaatcataatatgggcggcggtgaatcctttgcagacgacttgaatgggaacggggtactgtaagtggtagagtagccttgttgctacgatccactgaggttaagcccttgttctaaagatttgttcaactttgttggactttctcttttctttttacatgctgagaccttgagggccgggatagtatcctttgtgcactcgcgacagcatgttacttagattcgaaagggtaggctaacaacaacgccttagtgttttgttacctttct…
Armillaria_gallica	Arm00212	Iran	KJ200948	agaatccgtgctagaaacgatgatgttggtgtcgcacattagacttgtgtttaaatagagctttgctcgtgaaccaaatatggtgggctgggttgtctttgcggaaacgcttgggcgacttgtctacgaattgtaatcataatatgggcggcggtgaatcctttgcagacgacttgaatgggaacggggtactgtaagtggtagagtagccttgttgctacgatccactgaggttaagcccttgttctaaagatttgttcaactttgttggactttctcttttctttttacatgctgagaccttgagggccgggatagtatcctttgtgcactcgcgacagcatgttacttagattcgaaagggtaggctaacaacaacgccttagtgttttgttacct…
Armillaria_gallica	Arm00198	France	KJ200949	tccgtgctagaaacgatgatgttggtgtcgcacattagacttgtgtttaaatagagctttgctcgtgaaccaaatatggtgggctgggttgtctttgcggaaacgcttgggcgacttgtctacgaattgtaatcataatatgggcggcggtgaatcctttgcagacgacttgaatgggaacggggtactgtaagtggtagagtagccttgttgctacgatccactgaggttaagcccttgttctaaagatttgttcaactttgttggactttctcttttctttttacatgctgagaccttgagggccgggatagtatcctttgtgcactcgtgacagcatgttacttagattcgaaagggtaggctaacaacaacgccttagtgttttgttacctttct…
Armillaria_borealis	Arm00045	China	KM205304	gacgggtactgtaagtggtagagtagccttgttgctacgatccactgaggttaagcccttgttctaaagatttgttcaactttgttggactttctcttttctttttacatgctgaaaccttgagggccgggatagtatcctttgtgcactcgcgacagcatgttacttgcgttcgaacgggtaagctaacaacgccttggtgtttttgttacctttctcgtttgaatcatgagttattacgagccttgaaggcatagagggaactcggttagcaagctctaaacgcgcgctgacttggaacggtctttaccttgtacttgatatcgaccttatggccgatatcctgcatatggtatagccaagatccttgaaagggcgagctaatgagtgatttgctgg…
Armillaria_borealis	Arm00038	Belarus	KM205305	gacgggtactgtaagtggtagagtagccttgttgctacgatccactgaggttaagcccttgttctaaagatttgttcaactttgttggactttctcttttctttttacatgctgaaaccttgagggccgggatagtatcctttgtgcactcgcgacagcatgttacttgcgttcgaacgggtaagctaacaacgccttggtgtttttgttacctttctcgtttgaatcatgagttattacgagccttgaaggcatagagggaactcggttagcaagctctaaacgcgcgctgacttggaacggtctttaccttgtacttgatatcgaccttatggccgatatcctgcatatggtatagccaagatccttgaaagggcgagctaatgagtgatttgctgg…
Armillaria_borealis	Arm00046	China	KM205306	gacgggtactgtaagtggtagagtagccttgttgctacgatccactgaggttaagcccttgttctaaagatttgttcaactttgttggactttctcttttctttttacatgctgaaaccttgagggccgggatagtatcctttgtgcactcgcgacagcatgttacttgcgttcgaacgggtaagctaacaacgccttggtgtttttgttacctttctcgtttgaatcatgagttattacgagccttgaaggcatagagggaactcggttagcaagctctaaacgcgcgctgacttggaacggtctttaccttgtacttgatatcgaccttatggccgatatcctgcatatggtatagccaagatccttgaaagggcgagctaatgagtgatttgctgg…
Armillaria_calvescens	Arm00367	USA	KM205307	tactgtaagtggtagagtagccttgttgctacgatccactgaggttaagcccttgttctaaagatttgttcaactttgttggactttctcttttctttttacatgctgaaaccttgagggccgggatagtatcctttgtgcactcgcgacagcatgttacttagattcgaaagggtaggctaacaacaacgccttagtgttttgttacctttctcttttgaatcacgagttattatgagccttgaaggcttataaggcacttagttagcaagccctaaccgtgcgctgacttggaacggtctttaccttgtacttgatatcgaccttatggccgatatcccgtatatggtatagccaagatccttgaaagggcgagtcaacgactgattttctggatcg…
Armillaria_calvescens	Arm00368	USA	KM205308	gtactgtaagtggtagagtagccttgttgctacgatccactgaggttaagcccttgttctaaagatttgttcaactttgttggactttctcttttctttttacatgctgaaaccttgagggccgggatagtatcctttgtgcactcgcgacagcatgttacttagattcgaaagggtaggctaacaacaacgccttagtgttttgttacctttctcttttgaatcacgagttattatgagccttgaaggcttataaggcacttagttagcaagccctaaccgtgcgctgacttggaacggtctttacctcgtacttgatatcgaccttatggccgatatcccgtatatggtatagccaagatccttgaaagggcgagtcaacgactgattttctggatc…
Armillaria_cepistipes	Arm00192	Finland	KM205310	tactgtaagtggtagagtagccttgttgctacgatccactgaggttaagcccttgttctaaagatttgttcaactttgttggactttctcttttctttttacatgctgagaccttgagggccgggatagtatcctttgtgcactcgcgacagcatgttacttcgattcaaaagggtaggctaacaacaacgccttagtgttttgttacctttctcttttgaatcacgagttattatgagccttgaaggcttataaggcacttagttagcaagctctaaccgtgcgctgacttggaacggtctttaccttgtacttgatatcgaccttatggccgatatcccgtatatggtatagccaagatccttgaaagggcgagtcaacgactgattttctggatcg…
Armillaria_cepistipes	Arm00215	Italy	KM205311	ggacggggtactgtaagtggtagagtagccttgttgctacgatccactgaggttaagcccttgttctaaagatttgttcaactttgttggactttctcttttctttttacatgctgagaccttgagggccgggatagtatcctttgtgcactcgcgacagcatgttacttcgattcaaaagggtaggctaacaacaacgccttagtgttttgttacctttctcttttgaatcacgagttattatgagccttgaaggcttataaggcacttagttagcaagctctaaccgtgcgctgacttggaacggtctttaccttgtacttgatatcgaccttatggccgatatcccgtatatggtatagccaagatccttgaaagggcgagtcaacgactgatttt…
Armllaria_gallica	Arm00331	Russia	KM205312	ggaacggggtactgtaagtggtagagtagccttgttgctacgatccactgaggttaagcccttgttctaaagatttgttcaactttgttggactttctcttttctttttacatgctgagaccttgagggccgggatagtatcctttgtgcactcgcgacagcatgttacttagattcaaaagggtaggctaacaacaacgccttagtgttttgttacctttctcttttgaatcacgagttattatgagccttgaaggcttataaggcacttatttagcaagctctaaccgtgcgctgacttggaacggtctttaccttgtacttgatatcgaccttatggccgatatcccgtatatggtatagccaagatccttgaaagggcgagtcaacgactgattt…
Armillaria_gallica	Arm00058	China	KM205313	cgggtactgtaagtggtagagtagccttgttgctacgatccactgaggttaagcccttgttctaaagatttgttcaactttgttggactttctcttttctttttacatgctgagaccttgagggccgggatagtatcctttgtgcactcgcgacagcatgttacttagattcgaaagggtaagctaacaacaacgccttagtgttttgttacctttctcctttgaatcatgagttattatgagccttgaagacttataaggcacttagttagcaagctctaaccgcgcgctgacttggaacggtctttaccttgtacttgatatcgactttatggccgatatcccgtatatggtatagccaagatccttgaaagggcaagtcaacgactgattttctgg…
Armillaria_gallica	Arm00059	China	KM205314	gacggggtactgtaagtggtagagtagccttgttgctacgatccactgaggttaagcccttgttctaaagatttgttcaactttgttggactttctcttttctttttacatgctgagaccttgagggccgggatagtatcctttgtgcactcgcgacagcatgttacttagattcgaaagggtaggctaacaacaacgccttagtgttttgttacctttctcttttgaatcacgagttattatgagccttgaaggcttataaggcacttagttagcaagctctaaccgtgcgctgacttggaacggtctttaccttgtactcgatatcgaccttatggccgatatcccgtatatggtatagccaagatccttgaaagggcgagtcgacgactgattttc…
Armllaria_gallica	Arm00219	Italy	KM205315	atgggaacggggtactgtaagtggtagagtagccttgttgctacgatccactgaggttaagcccttgttctaaagatttgttcaactttgttggactttctcttttctttttacatgctgagaccttgagggccgggatagtatcctttgtgcactcgcgacagcatgttacttagattcgaatgggtaggctaacaacaacgccttagtgttttgttacctttctcttttgaatcacgagttattatgagccttgaaggcttataaggcacttatttagcaagctctaaccgtgcgctgacttggaacggtctttaccttgtacttgatatcgaccttatggccgatatcccgtatatggtatagccaagatccttgaaagggcgagtcaacgactga…
Armllaria_gallica	Arm00220	Italy	KM205316	gtactgtaagtggtagagtagccttgttgctacgatccactgaggttaagcccttgttctaaagatttgttcaactttgttggactttctcttttctttttacatgctgagaccttgagggccgggatagtatcctttgtgcactcgcgacagcatgttacttagattcgaaagggtaggctaacaacaacgccttagtgttttgttacctttctcttttgaatcacgagttattatgagccttgaaggcttataaggcacttatttagcaagctctaaccgtgcgttgacttggaacggtctttaccttgtacttgatatcgaccttatggccgatatcccgtatatggtatagccaagatccttgaaagggcgagtcaacgactgattttctggatc…
Armillaria_gallica	Arm00060	China	KM205317	atgggaacggggtactgtaagtggtagagtagccttgttgctacgatccactgaggttaagcccttgttctaaagatttgttcaactttgttggactttctcttttctttttacatgctgagaccttgagggccgggatagtatcctttgtgcactcgcgacagcatgttacttagattcgaaagggtaggctaacaacaacgccttagtgttttgttacctttctcttttgaatcacgagttattatgagccttgaaggcttataaggcacttagttagcaagctctaaccgtgcgctgacttggaacggtctttaccttgtactcgatatcgaccttatggccgatatcccgtatatggtatagccaagatccttgaaagggcgagtcgacgactga…
Armillaria_gemina	Arm00392	USA	KM205318	actgaatgggaacggggtactgtaagtggtagagtagccttgttgctacgatccactgaggttaagcccttgttctaaagatttgttcaactttgttggactttctcttttctttttacatgctgaaaccttgagggccgggatagtatcctttgtgcactcgcgacagcatgttacttgcgttcgaacgggtaagctaacaacgccttggtgtttttgttacctttctcgtttgaatcatgagttattatgagccttgaaggcttagaaggaacttggttagcaagctctaaacgcgcgctgacttggaacggtctttaccttgtacttgatatcgaccttatggccgatatcccgtatatggtatagccaagatccttgaaagggtgagttaatgag…
Armillaria_gemina	Arm00393	USA	KM205319	ggaacggggtactgtaagtggtagagtagccttgttgctacgatccactgaggttaagcccttgttctaaagatttgttcaactttgttggactttctcttttctttttacatgctgaaaccttgagggccgggatagtatcctttgtgcactcgcgacagcatgttacttgcgttcgaacgggtaagctaacaacgccttggtgtttttgttacctttctcgtttgaatcatgagttattatgagccttgaaggcttagaaggaacttggttagcaagctctaaacgcgcgctgacttggaacggtctttaccttgtacttgatatcgaccttatggccgatatcccgtatatggtatagccaagatccttgaaagggtgagttaatgagtgatttgc…
Armillaria_mellea_heterothallic	Arm00071	China	KM205320	acggggtactgtaagtggtagagtagccttgttgctacgatccactgaggttaagcccttgttctaaagatttgttcaactttgttggactttctcttttttctttacatgctgaacgctgagggccgggatagtctatctcgtgcactcgcaacagcatgtttcttaggttcgaacgggtaaagtgctaacgatttcgttacctttcttgtaagaatcatgaacataagggatctggttagcaaccgtttgaacgcgcgctgactctttaccttgtacttgatatcggccttatggtcgatattccgtatatggtatagccaaaggacccctaattaggcattcagtgcgactggattgcccgatttaggccttgaaatggtctttgggactaagtaa…
Armillaria_mellea_heterothallic	Arm00072	China	KM205322	gaagggaacggggtactgtaagtggtagagtagccttgttgctacgatccactgaggttaagcccttgttctaaagatttgttcaactttgttggactttctctttctcttttttctttacatgctgaatggtgagggccgggatagtatcctttgtgcactcccaacagcatgtttcgaacttgtaaagctaacgttttcgttttcgttacctttcttgtaagaatcatgaggtagaaggggtctggttagcaagctttctttctttgaacgcgcgctgactctttaccttgtacttggatatcggccttatggttgatattcggtatatggtatagccaaaggactcctaaaaaggcattcagtgcgactggattgccttttttaggccttgaaatc…
Armillaria_nabsnona	Arm00042	Canada	KM205323	tgaatgggaacggggtactgtaagtggtagagtagccttgttgctacgatccactgaggttaagcccttgttctaaagatttgttcaactttgttggactttctcttttctttttacatgctgaaaccttgagggccgggatagtatcctttgtgcactcgcgacagcatgttacttagattccaaagggtaagttaacaacgccttcttagtgttttgttacctttctcgtttgaatcacgagttattatgagccttgaaggcttataaggaacttagttagcaggctctaaccgcgcgctgacttggaacggtttttaccttatacttgatatcgaccttatgggcgatattccgtatatggtatagccaagatccttggaagggcaagtcaacgac…
Armillaria_nabsnona	Arm00406	USA	KM205324	tgtaagtggtagagtagccttgttgctacgatccactgaggttaagcccttgttctaaagatttgttcaactttgttggactttctcttttctttttacatgctgaaaccttgagggccgggatagtatcctttgtgcactcgcgacagcatgttacttagattccaaagggtaagttaacaacgccttcttagtgttttgttacctttctcgtttgaatcacgagttattatgagccttgaaggcttataaggaacttagttagcaggctctaaccgcgcgctgacttggaacggtttttaccttatacttgatatcgaccttatgggcgatattccgtatatggtatagccaagatccttggaagggcaagtcaacgactgattttctggatcgtta…
Armillaria_solidipes	Arm00084	China	KM205325	gggaacggggtactgtaagtggtagagtagccttgttgctacgatccactgaggttaagcccttgttctaaagatttgttcaactttgttggactttctctttttttttacatgctgaaaccttgagggccgggatagtatcctttgtgcactcgcgacagcatgttacttgcgttcgaacgggtaagctaacaacgccttggtgtttttgttacctttctcgtctgaatcatgagttattatgagccttgaaggcttagaaggaacttggttagcaagctctaaacgcgcgctgacttggaatggtctttaccttgtacttgatatcgaccttatggccgatatcctgcatatggtatagccaagatccttgaaagggcgagttaatgagtgatttgc…
Armillaria_solidipes	Arm00085	China	KM205326	cgggtactgtaagtggtagagtagccttgttgctacgatccactgaggttaagcccttgttctaaagatttgttcaactttgttggactttctcttttttttacatgctgaaaccttgagggccgggatagtatcctttgtgcactcgcgacagcatgttacttgcgttcgaacgggtaagctaacaacgccttggtgtttttgttacctttctcgtctgaatcatgagttattatgagccttgaaggcttagaaggaacttggttagcaagctctaaacgcgcgctgacttggaatggtctttaccttgtacttgatatcgaccttatggccgatatcctgcatatggtatagccaagatccttgaaagggcgagttaatgagtgatttgctggatcg…
Armillaria_solidipes	Arm00086	China	KM205327	ggggtactgtaagtggtagagtagccttgttgctacgatccactgaggttaagcccttgttctaaagatttgttcaactttgttggactttctctttttttttacatgctgaaaccttgagggccgggatagtatcctttgtgcactcgcgacagcatgttacttgcgttcgaacgggtaagctaacaacgccttggtgtttttgttacctttctcgtctgaatcatgagttattatgagccttgaaggcttagaaggaacttggttagcaagctctaaacgcgcgctgacttggaatggtctttaccttgtacttgatatcgaccttatggccgatatcctgcatatggtatagccaagatccttgaaagggcgagttaatgagtgatttgctggatc…
Armillaria_solidipes	Arm00194	Finland	KM205328	tgaatgggaacggggtactgtaagtggtagagtagccttgttgctacgatccactgaggttaagcccttgttctaaagatttgttcaactttgttggactttctcttttctttttacatgctgaaaccttgagggccgggatagtatcctttgtgcactcgcgacagcatgttacttcgttcgaacgggtaagctaacaacgccttggtgtttttgttacctttctcgtctgaatcatgagttattatgagccttgaaggcttagaaggaacttggttagcaagctctaaacgcgcgccgacttggaatggtctttaccttgtacttgatatcgaccttatggccgatatcctgcatatggtatagccaagatccttgaaagggcgagttaatgagtga…
Armillaria_solidipes	Arm00087	China	KM205329	tgaatgggaacggggtactgtaagtggtagagtagccttgttgctacgatccactgaggttaagcccttgttctaaagatttgttcaactttgttggactttctctttttttttacatgctgaaaccttgagggccgggatagtatcctttgtgcactcgcgacagcatgttacttgcgttcgaacgggtaagctaacaacgccttggtgtttttgttacctttctcgtctgaatcatgagttattatgagccttgaaggcttagaaggaacttggttagcaagctctaaacgcgcgctgacttggaatggtctttaccttgtacttgatatcgaccttatggccgatatcctgcatatggtatagccaagatccttgaaagggcgagttaatgagtga…
Armillaria_sinapina	Arm00091	China	KM205330	gggaacggggtactgtaagtggtagagtagccttgttgctacgatccactgaggttaagcccttgttctaaagatttgttcaactttgttggactttctcttttctttttacatgctgagaccttgagggccgggatagtatcctttgtgcactcgcgacagcatgtgttacttagattcgaaagggtaggctaacaacaacgccttagtgttttgttacctttctcttttgaatcacgagttattatgagccttgaaggcttataaggcacttatttagcaagctctaaccgtgcgctgacttggaacggtctttaccttgtacttgatatcgaccttatggccgatatcccgtatatggtatagccaagatccttgaaagggcgagtcaacgactga…
Armillaria_sinapina	Arm00092	China	KM205331	tgaatgggaacggggtactgtaagtggtagagtagccttgttgctacgatccactgaggttaagcccttgttctaaagatttgttcaactttgttggactttctcttttctttttacatgctgagaccttgagggccgggatagtatcctttgtgcactcgcgacagcatgttacttagattcgaaagggtaagctaacaacagcgccttagtgttttgttacctttctcctttgaatcatgagttattatgagccttgaagacttataaggcacttagttagcaagctctaaccgcgcgctgacttggaacggtctttaccttgtacttgatatcgactttatggccgatatcccgtatatggtatagccaagatccttgaaagggcaagtcaacgac…
Armillaria_sinapina	Arm00093	China	KM205332	tgaatgggaacggggtactgtaagtggtagagtagccttgttgctacgatccactgaggttaagcccttgttctaaagatttgttcaactttgttggactttctcttttctttttacatgctgagaccttgagggccgggatagtatcctttgtgcactcgcgacagcatgtgttacttagattcgaaagggtaggctaacaacaacgccttagtgttttgttacctttctcttttgaatcacgagttattatgagccttgaaggcttataaggcacttatttagcaagctctaaccgtgcgctgacttggaacggtctttaccttgtacttgatatcgaccttatggccgatatcccgtatatggtatagccaagatccttgaaagggcgagtcaacg…
Armillaria_tabescens	Arm00098	China	KM205333	ggacggggtactgtaagtggtagagtagccttgttgctacgatccactgaggttaagcccttgttctaaagatttgttcaactttgttggactttctctttcttttctttttacatgctgaatgcttgagggccgggatcgtcttctttgtgcactcgcgacagcatgttaacattgccttgaaccctgttataaggcttagaaggaacctggttagcaaaccgctgacttggaatgttcttagtcttgtacttggtatcggtgctttggccgagataacttataaggtataggcagaaagcttgaaagcgcaagttagtgattgtactaatggaccgttaatgagcttgagggcctgcccttaagcatgccttgttgaaatgcccttaggagctaagc…
Armillaria_tabescens	Arm00216	Italy	KM205334	ggggtactgtaantggtagagtagccttgttgctacgatccactgaggttaagcccttgttctaaagatttgttcaactttgttggactttctctttcttttctttttacatgctgaatgcttgagggccgggatcgtcttctctgtgcactcgcgacagcatgttaacattgccttgaaccctgttataaggctcagaaggaacctggttagcaaaccgctgacttggaatgttcttagtcttgtacttggtatcggtgctttggccgagataacttataaggtataggcagaaagcttgaaagcgcaagttagtgattgtactaatggaccgttaatgagcttgagtgcctgcccttaagcatgccttgttgaaatgcccttaggagctaagcaatc…
Armillaria_tabescens	Arm00217	Italy	KM205335	cggggtactgtaagtggtagagtagccttgttgctacgatccactgaggttaagcccttgttctaaagatttgttcaactttgttggactttctctttcttttctttttacatgctgaatgcttgagggccgggatcgtcttctctgtgcactcgcgacagcatgttaacattgccttgaaccctgttataaggcttagaaggaacctggttagcaaactgctgacttggaacgttcttagtcttgtacttggtatcggtgctttggccgagataacttataaggtataggcagaaagcttgaaagcgcaagttagtgattgtactaatggaccgttaatgagcttgagtgcctgcccttaagcatgccatgttgaaatgcccttaggagccaagcgaa…
Armillaria_sp	Arm00096	China	KM205336	gacgggtactgtaagtggtagagtagccttgttgctacgatccactgaggttaagcccttgttctaaagatttgttcaactttgttggactttctcttttctttttacatgctgagaccttgagggccgggatagtatcctttgtgcactccccgacagcatgttacttagattcgaaagggtaggctaacaacaacgccttagtgttttgttacctttctcttttgaatcacgagttattatgagccttgaaggcttataaggcacttatttagcaagctctaaccgtgcgctgacttggaacggtctttaccttgtacttgatatcgaccttatggccgatatcccgtatatggtatagccaagatccttgaaagggcgagtcaacgactgattttc…
CBS_C	Arm00114	China	KM205337	ggggtactgtaagtggtagagtagccttgttgctacgatccactgaggttaagcccttgttctaaagatttgttcaactttgttggactttctcttttctttttacatgctgagaccttgagggccgggatagtatcctttgtgcactcgcgacagcatgttacttagattcgaaagggtaagctaacaacaacgccttagtgttttgttacctttctcctttgaatcatgagttattatgagccttgaagacttataaggcacttagttagcaagctctaaccgcgcgctgacttggaacggtctttaccttgtacttgatatcgactttatggccgatatcccgtatatggtatagccaagatccttgaaagggcaggtcaacgactgattttctgg…
CBS_C	Arm00115	China	KM205338	ggacggggtactgtaagtggtagagtagccttgttgctacgatccactgaggttaagcccttgttctaaagatttgttcaactttgttggactttctcttttctttttacatgctgagaccttgagggccgggatagtatcctttgtgcactcgcgacagcatgttacttagattcgaaagggtaggctaacaacaacgcctcagtgttttgttacctttctcttttgaatcacgagttattatgagccttgaaggcttataaggcacttatttagcaagctctaaccgtgcgctgacttggaacggtctttaccttgtacttgatatcgaccttatggccgatatcccgtatatggtatagccaagatccttgaaagggcgagtcaacgactgatttt…
CBS_F	Arm00099	China	KM205339	gatgggaacggggtactgtaagtggtagagtagccttgttgctacgatccactgaggttaagcccttgttctaaagatttgttcaactttgttggactttctcttttctttttacatgctgagaccttgagggccgggatagtatcctttgtgcactcgcgacagcatgttacttagattcgaaagggtaggctaacaacaacgccttagtgttttgttacctttctcttttgaatcacgagttattatgagccttgaaggcttataaggcacttatttagcaagctctaaccgtgcgctgacttggaacggtctttaccttgtacttgatatcgaccttatggccgatatcccgtatatggtatagccaagatccttgaaagggcgagtcaacgactg…
CBS_F	Arm00100	China	KM205340	ggacggggtactgtaagtggtagagtagccttgttgctacgatccactgaggttaagcccttgttctaaagatttgttcaactttgttggactttctcttttctttttacatgctgagaccttgagggccgggatagtatcctttgtgcactcgcgacagcatgttacttagattcgaaagggtaggctaacaacaacgccttagtgttttgttacctttctcttttgaatcacgagttattatgagccttgaaggcttataaggcacttatttagcaagctctaaccgtgcgctgacttggaacggtctttaccttgtacttgatatcgaccttatggccgatatcccgtatatggtatagccaagatccttgaaagggcgagtcaacgactgatttt…
CBS_F	Arm00101	China	KM205341	ggggtactgtaagtggtagagtagccttgttgctacgatccactgaggttaagcccttgttctaaagatttgttcaactttgttggactttctcttttctttttacatgctgagaccttgagggccgggatagtatcctttgtgcactcgcgacagcatgttacttagattcgaaagggtaggctaacaacaacgccttagtgttttgttacctttctcttttgaatcacgagttattatgagccttgaaggcttataaggcacttatttagcaagctctaaccgtgcgctgacttggaacggtctttaccttgtacttgatatcgaccttatggccgatatcccgtatatggtatagccaagatccttgaaagggcgagtccacgactgattttctgg…
CBS_F	Arm00102	China	KM205342	cgggtactgtaagtggtagagtagccttgttgctacgatccactgaggttaagcccttgttctaaagatttgttcaactttgttggactttctcttttctttttacatgctgagaccttgagggccgggatagtatcctttgtgcactcgcgacagcatgttacttagattcgaaagggtaggctaacaacaacgccttagtgttttgttacctttctcttttgaatcacgagttattatgagccttgaaggcttataaggcacttatttagcaagctctaaccgtgcgctgacttggaacggtctttaccttgtacttgatatcgaccttatggccgatatcccgtatatggtatagccaagatccttgaaagggcgagtccacgactgattttctgg…
Armillaria_mellea_homothallic	Arm00073	China	KM205343	ttgaatgggaacggggtactgtaagtggtagagtagccttgttgctacgatccactgaggttaagcccttgttctaaagatttgttcaactttgttggactttctctttctctttttttctttacatgctgaatggtgagggccgggatagtatcctttgtgcactcccaacagcatgtttcgaacttgtaaagctaacgttttcgttacctttcttgtaagaatcatgaggtagaaggggtctggttagcaagctttctttctttgaacgcgcgctgactctttaccttgtacttggatatcggccttatggtcgatattcggtatatggtatagccaaaggactcctaaaaaggcattcagtgcgactggattgccttttttaggccttgaaatcgt…
Armillaria_mellea_homothallic	Arm00074	China	KM205344	cggggtactgtaagtggtagagtagccttgttgctacgatccactgaggttaagcccttgttctaaagatttgttcaactttgttggactttctctttctcttttttctttacatgctgaatggtgagggccgggatagtatcctttgtgcactcccaacagcatgtttcgaacttgtaaagctaacgttttcgttacctttcttgtaagaatcatgaggtagaaggggtctggttagcaagctttctttctttgaacgcgcgctgactctttaccttgtacttggatatcggccttatggttgatattcggtatatggtatagccaaaggactcctaaaaaggcattcagtgcgactggattgccttttttaggccttgaaatcgtctttgggactaa…
Armillaria_mellea_homothallic	Arm00075	China	KM205345	tgaatgggaacggggtactgtaagtggtagagtagccttgttgctacgatccactgaggttaagcccttgttctaaagatttgttcaactttgttggactttctctttctctttttttctttacatgctgaatggtgagggccgggatagtatcctttgtgcactcccaacagcatgtttcgaacttgtaaagctaacgttttcgttttcgttacctttcttgtaagaatcatgaggtagaaggggtctggttagcaagctttctttctttgaacgcgcgctgactctttaccttgtacttggatatcggccttatggtcgatattcggtatatggtatagccaaaggactcctaaaaaggcattcagtgcgactggattgccttttttaggccttgaa…
CBS_H	Arm00103	China	KM205346	tgggaacggggtactgtaagtggtagagtagccttgttgctacgatccactgaggttaagcccttgttctaaagatttgttcaactttgttggactttctcttttctttttacatgctgagaccttgagggccgggatagtatcctttgtgcactcgcgacagcatgttacttagattcgaaagggtaagctaacaacaacgccttagtgttttgttacctttgttacctttctcctttgaatcacgagttattatgagccttgaagacttataaggcacttagttagcaagctctaaccgcgcgctgacttggaacggtctttaccttgtacttgatatcgactttatggccgatatcccgtatatggtatagccaagatccttgaaagggcaagtca…
CBS_H	Arm00104	China	KM205347	cggggtactgtaagtggtagagtagccttgttgctacgatccactgaggttaagcccttgttctaaagatttgttcaactttgttggactttctcttttctttttacatgctgagaccttgagggccgggatagtatcctttgtgcactcgcgacagcatgttacttagattcgaaagggtaagctaacaacaacgccttagtgttttgttacctttctcctttgaatcacgagttattatgagccttgaagacttataaggcacttagttagcaagctctaaccgcgcgctgacttggaacggtctttaccttgtacttgatatcgactttatggccgatatcccgtatatggtatagccaagatccttgaaagggcaagtcagcgactgattttctg…
CBS_H	Arm00105	China	KM205348	ggaacggggtactgtaagtggtagagtagccttgttgctacgatccactgaggttaagcccttgttctaaagatttgttcaactttgttggactttctcttttctttttacatgctgagaccttgagggccgggatagtatcctttgtgcactcgcgacagcatgttacttagattcgaaagggtaagctaacaacaacgccttagtgttttgttacctttctcctttgaatcacgagttattatgagccttgaagacttataaggcacttagttagcaagctctaaccgcgcgctgacttggaacggtctttaccttgtacttgatatcgactttatggccgatatcccgtatatggtatagccaagatccttgaaagggcaagtcaacgactgattt…
CBS_J	Arm00106	China	KM205349	ctgaagggaacggggtactgtaagtggtagagtagccttgttgctacgatccactgaggttaagcccttgttctaaagatttgttcaactttgttggactttctcttttctttttacatgctgagaccttgagggccgggatagtatcctttgtgcactcgcgacagcatgttacttagattcgaaagggtaagctaacaacaacgccttagtgttttgttacctttctcctttgaatcacgagttattatgagccttgaagacttataaggcacttagttagcaagctctaaccgcgcgctgacttggaacggtctttaccttgtacttgatatcgactttatggccgatatcccgtatatggtatagccaagatccttgaaagggcaagtcaacgac…
CBS_J	Arm00107	China	KM205350	cggggtactgtaagtggtagagtagccttgttgctacgatccactgaggttaagcccttgttctaaagatttgttcaactttgttggactttctcttttctttttacatgctgagaccttgagggccgggatagtatcctttgtgcactcgcgacagcatgttacttagattcgaaagggtaagctaacaacaacgccttagtgttttgttacctttctcctttgaatcacgagttattatgagccttgaagacttataaggcacttagttagcaagctctaaccgcgcgctgacttggaacggtctttaccttgtacttgatatcgactttatggccgatatcccgtatatggtatagccaagatccttgaaagggcaagtcaacgactgattttctg…
CBS_L	Arm00108	China	KM205351	agggaacggggtactgtaagtggtagagtagccttgttgctacgatccactgaggttaagcccttgttctaaagatttgttcaactttgttggactttctcttttctttttacatgctgagaccttgagggccgggatagtatcctttgtgcactcgcgacagcatgttacttagattcgaaagggtaagctaacaacgatgccttagtgttttgttacctttctcctttgaatcacgagttattatgagccttgaaggcttataaggcacttagttagcaagctccaaccgcgcgctgacttggaacggtctttaccttgtacttgatatcgactttatggccgatatcccgtatatggtatagccaagatcctacagagggcaagtcaacgactgat…
CBS_L	Arm00109	China	KM205352	tgatgggaacggggtactgtaagtggtagagtagccttgttgctacgatccactgaggttaagcccttgttctaaagatttgttcaactttgttggactttctcttttctttttacatgctgagaccttgagggccgggatagtatcctttgtgcactcgcgacagcatgttacttagattcgaaagggtaagctaacaacaacgccttagtgttttgttacctttctcctttgaatcacgagttattatgagccttgaaggcttataaggcacttagttagcaagctctaatcgcgcgctgacttggaacggtctttaccttgtacttgatatcgactttatggccgatatcccgtatatggtatagccaagatccttgaaggggcaagtcaacgact…
CBS_N	Arm00110	China	KM205353	agggaacggggtactgtaagtggtagagtagccttgttgctacgatccactgaggttaagcccttgttctaaagatttgttcaactttgttggactttctcttttctttttacatgctgagaccttgagggccgggatagtatcctttgtgcactcgcgacagcatgttacttagattcgaaagggtaagctaacaacaacgccttagtgttttgttacctttctcctttgaatcacgagttattatgagccttgaaggcttataaggcacttagttagcaagctctaaccgcgcgctgacttggaacggtctttaccttgtacttgatatcgactttatggccgatatcccgtatatggtatagccaagatccttgaaagggcaagtcaacgactgat…
CBS_N	Arm00111	China	KM205354	gggtactgtaagtggtagagtagccttgttgctacgatccactgaggttaagcccttgttctaaagatttgttcaactttgttggactttctcttttctttttacatgctgagaccttgagggccgggatagtatcctttgtgcactcgcgacagcatgttacttagattcgaaagggtaagctaacaacaacgccttagtgttttgttacctttctcctttgaatcacgagttattatgagccttgaaggcttataaggcatttagttagcaagctctaaccgcgcgctgacttggaacggtctttaccttgtacttgatatcgactttatggccgatatcccgtatatggtatagccaagatccttgaaagggcaagtcaacgactgattttctgga…
CBS_O	Arm00112	China	KM205355	taggacggggtactgtaagtggtagagtagccttgttgctacgatccactgaggttaagcccttgttctaaagatttgttcaactttgttggactttctcttttctttttacatgctgaaaccttgagggccgggatagtatcctttgtgcactcgcgacagcatgttacttagattcgaaagggtaagctaacaacaacgccttagtgttttgttacctttctcctttgaatcacgagttattatgagccttgaagacttataaggcacttagttagcaagctctaaccgcgcgctgacttggaacggtctttaccttgtacttgatatcgactttatggccgatatcccgtatatggtatagccaagatccttgaaagggcaagtcaacgactgatt…
CBS_O	Arm00113	China	KM205356	ggaacggggtactgtaagtggtagagtagccttgttgctacgatccactgaggttaagcccttgttctaaagatttgttcaactttgttggactttctcttttctttttacatgctgaaaccttgagggccgggatagtatcctttgtgcactcgcgacagcatgttacttagatttgaaagagtaagctaacaacaacgccttagtgttttgttacctttctcctttgaatcacgagttattatgagccttgaagacttataaggcacttagttagcaagctctaaccgcgcgctgacttggaacggtctttaccttgtacttgatatcgactttatggccgatatcccgtatatggtatagccaagatccttgaaagggcaagtcaacgactgattt…

## Sheet: ITS with Genbank nrs
Taxon	Bionumber	Country	ITS	Sequence
Armillaria_gallica	Arm00342	Ukraine	JN657455	tccgtaggtgaacctgcggaaggatcattattgaaacttgaatcgtagcattgagaactgttgctgacctgttaaagggtatgtgcacgttcgacgtgttgcgttctattcatccacctgtgcacctttgtagacttgattaactttcgctctcgagcggttagaagggttgctttcgagctccctttgtctatcaagtctatgtctatataatctcttgtatgtctagaatgtcttgtttatgggacgcaagtcctttaaatcttatacaactttcaacaacggatctcttggctctcgcatcgatgaagaacgcagcgaaatgcgataactaatgtgaattgcagaattcagtgaatcatcgagtctttgaacgcaccttgcgccctttggtattcc…
Armillaria_gallica	Arm00350	Ukraine	JN657458	ttccgtaggtgaacctgcggaaggatcattattgaaacttgaatcgtagcattgagaactgttgctgacctgttaaagggtatgtgcacgttcgaygtgttgcgttctattcatccacctgtgcacctttgtagacttgattaactttcgctctcgagcggttagaagggttgctttcgagctccctttgtctatcaagtctatgtctatataatctcttgtatgtctagaatgtcttgtttatgggacgcaagtcctttaaatcttatacaactttcaacaacggatctcttggctctcgcatcgatgaagaacgcagcgaaatgcgataactaatgtgaattgcagaattcagtgaatcatcgagtctttgaacgcaccttgcgccctttggtattc…
Armillaria_nabsnona	Arm00424	Japan	AB368929	tttccgtagtgaacctgcggaaggatcattattgaaacttgaatcgtagcattgagaactgttgctgacctgttaaagggtatgtgcacgttcgacgtgctgcgttctattcatccacctgtgcacctttgtagacttgattaactttcgctcccgagcggttagaagggttgctttcgagctccctttgtctatcaagtctatgtctatataatctcttgtatgtctagaatgtcttgtttatgggacgcaagtcctttaaatcttatacaactttcaacaacggatctcttggctctcgcatcgatgaagaacgcagcgaaatgcgataactaatgtgaattgcagaattcagtgaatcatcgagtctttgaacgcaccttgcgcccctttggtatt…
Armillaria_nabsnona	Arm00423	Japan	AB368925	tttccgtagtgaacctgcggaaggatcattattgaaacttgaatcgtagcattgagaactgttgctgacctgttaaagggtatgtgcacgttcgacgtgctgcgttctattcatccacctgtgcacctttgtagacttgattaactttcgctcccgagcggttagaagggttgctttcgagctccctttgtctatcaagtctatgtctatataatctcttgtatgtctagaatgtcttgtttatgggacgcaagtcctttaaatcttatacaactttcaacaacggatctcttggctctcgcatcgatgaagaacgcagcgaaatgcgataactaatgtgaattgcagaattcagtgaatcatcgagtctttgaacgcaccttgcgcccctttggtatt…
Armillaria_nabsnona	Arm00420	Japan	AB368926	tttccgtagtgaacctgcggaaggatcattattgaaacttgaatcgtagcattgagaactgttgctgacctgttaaagggtatgtgcacgttcgacgtgctgcgctctattcatccacctgtgcacctttgtagacttgattaactttcgctcccgagcggttagaagggttgctttcgagctccctttgtctatcaagtctatgtctatataatctcttgtatgtctagaatgtcttgtttatgggacgcaagtcctttaaatcttatacaactttcaacaacggatctcttggctctcgcatcgatgaagaacgcagcgaaatgcgataactaatgtgaattgcagaattcagtgaatcatcgagtctttgaacgcaccttgcgcccctttggtatt…
Armillaria_nabsnona	Arm00421	Japan	AB368927	tttccgtagtgaacctgcggaaggatcattattgaaacttgaatcgtagcattgagaactgttgctgacctgttaaagggtatgtgcacgttcgacgtgctgcgttctattcatccacctgtgcacctttgtagacttgattaactttcgctcccgagcggttagaagggttgctttcgagctccctttgtctatcaagtctatgtctatataatctcttgtatgtctagaatgtcttgtttatgggacgcaagtcctttaaatcttatacaactttcaacaacggatctcttggctctcgcatcgatgaagaacgcagcgaaatgcgataactaatgtgaattgcagaattcagtgaatcatcgagtctttgaacgcaccttgcgcccctttggtatt…
Armillaria_nabsnona	Arm00422	Japan	AB368928	tttccgtagtgaacctgcggaaggatcattattgaaacttgaatcgtagcattgagaactgttgctgacctgttaaagggtatgtgcacgttcgacgtgctgcgttctattcatccacctgtgcacctttgtagacttgattaactttcgctcccgagcggttagaagggttgctttcgagctccctttgtctatcaagtctatgtctatataatctcttgtatgtctagaatgtcttgtttatgggacgcaagtcctttaaatcttatacaactttcaacaacggatctcttggctctcgcatcgatgaagaacgcagcgaaatgcgataactaatgtgaattgcagaattcagtgaatcatcgagtctttgaacgcaccttgcgcccctttggtatt…
Armillaria_mellea	Arm00238	Japan	AB510852	gaatcttgaacttgtaacattgagaactgttgctgacctgttaaagggtatgtgcacgttcaaactgttacgggttctgttcttatccacctgtgaacctttgtagacttggttaagcttcgctttcaagcggtttgaagggttgcttgcttgcgagctccctttgtcttaccgagtctatgtctatataaacttttgtatgtttagaatgtctttgtttatgggacgcaagtcctttaaatgttatacaactttcaacaacggatctcttggctctcgcatcgatgaagaacgcagcgaaatgcgataactaatgtgaattgcagaattcagtgaatcatcgagtctttgaacgcaccttgcgccctttggtattccaaagggcatgcctgtttgagt…
Armillaria_cepistipes	Arm00226	Japan	AB510853	gaaacttgaatcgtagcatcgagaactgttgctgacctgttaaagggtatgtgcacgttcgacgtgttgcgttctattcatccacctgtgcacctttgtagacttgattaactttcgctctcgagcggttagaagggttgctttcgagctccctttgtctatcaagtctatgtctatataatctcttgtatgtctagaatgtcttgtttatgggacgcaagtcctttaaatcttatacaactttcaacaacggatctcttggctctcgcatcgatgaagaacgcagcgaaatgcgataactaatgtgaattgcagaattcagtgaatcatcgagtctttgaacgcaccttgcgccctttggtattccgaagggcatgcctgtttgagtgtcattaaatt…
Armillaria_solidipes	Arm00257	Japan	AB510854	gaaacttgaatcgtagcattgagaactgttgctgacctgttaaagggtatgtgcacgttcgacgtgttgcgttctattcatccacctgtgcacctttgtagacttgattaactttcgctctcgagcggttagaagggttgctttcgagctccctttgtctatcaagtctatgtctatataatctcttgtatgtctagaatgtcttgtttatgggacgcaagtcctttaaatcttatacaactttcaacaacggatctcttggctctcgcatcgatgaagaacgcagcgaaatgcgataactaatgtgaattgcagaattcagtgaatcatcgagtctttgaacgcaccttgcgccctttggtattccgaagggcatgcctgtttgagtgtcattaaatt…
Armillaria_solidipes	Arm00254	Japan	AB510855	gaaacttgaatcgtagcattgagaactgttgctgacctgttaaagggtatgtgcacgttcgacgtgttgcgttctattcatccacctgtgcacctttgtagacttgattaactttcgctctcgagcggttagaagggttgctttcgagctccctttgtctatcaagtctatgtctatataatctcttgtatgtctagaatgtcttgtttatgggacgcaagtcctttaaatcttatacaactttcaacaacggatctcttggctctcgcatcgatgaaggacgcagcgaaatgcgataactaatgtgaattgcagaattcagtgaatcatcgagtctttgaacgcaccctgcgccctttggtattccgaagggcatgcctgtttgagtgtcattaaatt…
Armillaria_mellea	Arm00242	Japan	AB510856	gaatcttgaacttgtaacattgagaactgttgctgacctgttaaagggtatgtgcacgttcaaactgttacgggttctgttcttatccacctgtgaacctttgtagacttggttaagcttcgctttcaagcggtttgaagggttgcttgcttgcgagctccctttgtcttaccgagtctatgtctatataaacttttgtatgtttagaatgtctttgtttatgggacgcaagtcctttaaatgttatacaactttcaacaacggatctcttggctctcgcatccatgaagaacgcagcgaaatgcgataactaatgtgaattgcagaattcattgaatcatcnagtctttgaacgcaccttgcgccctttggtattccaaagggcatgcctgtttgagt…
Armillaria_mellea	Arm00241	Japan	AB510857	gaatcttgaacttgtaacattgagaactgttgctgacctgttaaagggtatgtgcacgttcaaactgttacgggttctgttcttatccacctgtgaacctttgtagacttggttaagcttcgctttcaagcggtttgaagggttgcttgcttgcgagctccctttgtcttaccgagtctatgtctatataaacttttgtatgtttagaatgtctttgtttatgggacgcaagtcctttaaatgttatacaactttcaacaacggatctcttggctctcgcatcgatgaagaacgcagcgaaatgcgataactaatgtgaattgcagaattcagtgaatcatcgagtctttgaacgcaccttgcgccctttggtattccaaagggcatgcctgtttgagt…
Armillaria_mellea	Arm00244	Japan	AB510858	gaatcttgaacttgtaacattgagaactgttgctgacctgttaaagggtatgtgcacgttcaaagtgttatgggttctgttcttatccacctgtgaacctttgtagacttggttaagcttcgctttcaagcggtttgaagggttgcttgcttgcttgcgagctccctttgtcttaccgagtctatgtctatataaacttttgtatgtttagaatgtctttgtttatgggacgcaagtcctttaaatgttatacaactttcaacaacggatctcttggctctcgcatcgatgaagaacgcagcgaaatgcgataactaatgtgaattgcagaattcagtgaatcatcgagtctttgaacgcaccttgcgccctttggtattccaaagggcatgcctgttt…
Armillaria_solidipes	Arm00252	Japan	AB510859	gaaacttgaatcgtagcattgagaactgttgctgacctgttaaagggtatgtgcacgttcgacgtgttgcgttctattcatccacctgtgcacctttgtagacttgattaactttcgctctcgagcggttagaagggttgctttcgagctccctttgtctatcaagtctatgtctatataatctcttgtatgtctagaatgtcttgtttatgggacgcaagtcctttaaatcttatacaactttcaacaacggatctcttggctctcgcatcgatgaagaacgcagcgaaatgcgataactaatgtgaattgcagaattcagtgaatcatcgagtctttgaacgcaccttgcgccctttggtattccgaagggcatgcctgtttgagtgtcattaaatt…
Armillaria_mellea	Arm00245	Japan	AB510860	gaatcttgaacttgtaacattgagaactgttgctgacctgttaaagggtatgtgcacgttcaaactgttacgggttctgttcttatccacctgtgaacctttgtagacttggttaagcttcgctttcaagcggtttgaagggttgcttgcttgcgagctccctttgtcttaccgagtctatgtctatataaacttttgtatgtttagaatgtctttgtttatgggacgcaagtcctttaaatgttatacaactttcaacaacggatctcttggctctcgcatcgatgaagaacgcagcgaaatgcgataactaatgtgaattgcagaattcagtgaatcatcgagtctttgaacgcaccttgcgccctttggtattccaaagggcatgcctgtttgagt…
Armillaria_solidipes	Arm00256	Japan	AB510861	gaaacttgaatcgtagcattgagaactgttgctgacctgttaaagggtatgtgcacgttcgacgtgttgcgttctattcatccacctgtgcacctttgtagacttgattaactttcgctctcgagcggttagaagggttgctttcgagctcccttcgtctatcaagtctatgtctatataatctcttgtatgtctagaatgtcttgtttatgggacgcaagtcctttaaatcttatacaactttcaacaacggatctcttggctctcgcatcgatgaagaacgcagcgaaatgcgataactaatgtgaattgcagaattcagtgaatcatcgagtctttgaacgcaccttgcgccctttggtattccgaagggcatgcctgtttgagtgtcattaaatt…
Armillaria_cepistipes	Arm00221	Japan	AB510862	gaaacttgaatcgtagcatcgagaactgttgctgacctgttaaagggtatgtgcacgttcgacgtgttgcgttctattcatccacctgtgcacctttgtagacttgattaactttcgctctcgagcggttagaagggttgctttcgagctccctttgtctatcaagtctatgtctatataatctcttgtatgtctagaatgtcttgtttatgggacgcaagtcctttaaatcttatacaactttcaacaacggatctcttggctctcgcatcgatgaagaacgcagcgaaatgcgataactaatgtgaattgcagaattcagtgaatcatcgagtctttgaacgcaccttgcgccctttggtattccgaagggcatgcctgtttgagtgtcattaaatt…
Armillaria_mellea	Arm00240	Japan	AB510863	gaatcttgaacttgtagcattgagaactgttgctgacctgttaaagggtatgtgcacgttcaaagtgttacgggttctgttcttatccacctgtgaacctttgtagacttggttaagcttcgctttcgagcggtttgaagggttgcttgcttgcttgtgagctccctttgtcttaccgagtctatgtctatataaacttttgtatgtttagaatgtctttgtttatgggacgcaagtcctttaaatgttatacaactttcaacaacggatctcttggctctcgcatcgatgaagaacgcagcgaaatgcgataactaatgtgaattgcagaattcagtgaatcatcgagtctttgaacgcaccttgcgccctttggtattccaaagggcatgcctgttt…
Armillaria_mellea	Arm00246	Japan	AB510864	gaatcttgaacttgtaacattgagaactgttgctgacctgttaaagggtatgtgcacgttcaaactgttacgggttctgttcttatccacctgtgaacctttgtagacttggttaagcttcgctttcaagcggtttgaagggttgcttgcttgcgagctccctttgtcttaccgagtctatgtctatataaacttttgtatgtttagaatgtctttgtttatgggacgcaagtcctttaaatgttatacaactttcaacaacggatctcttggctctcgcatcgatgaagaacgcagcgaaatgcgataactaatgtgaattgcagaattcagtgaatcatcgagtctttgaacgcaccttgcgccctttggtattccaaagggcatgcctgtttgagt…
Armillaria_solidipes	Arm00253	Japan	AB510865	gaaacttgaatcgtagcattgagaactgttgctgacctgttaaagggtatgtgcacgttcgacgtgttgcgttctattcatccacctgtgcacctttgtagacttgattaactttcgctctcgagcggttagaagggttgctttcgagctccctttgtctatcaagtctatgtctatataatctcttgtatgtctagaatgtcttgtttatgggacgcaagtcctttaaatcttatacaactttcaacaacggatctcttggctctcgcatcgatgaagaacgcagcgaaatgcgataactaatgtgaattgcagaattcagtgaatcatcgagtctttgaacgcaccttgcgccctttggtattccgaagggcatgcctgtttgagcgtcattaaatt…
Armillaria_cepistipes	Arm00225	Japan	AB510866	gaaacttgaatcgtagcatcgagaactgttgctgacctgttaaagggtatgtgcacgttcgacgtgttgcgttctattcatccacctgtgcacctttgtagacttgattaactttcgctctcgagcggttagaagggttgctttcgagctccctttgtctatcaagtctatgtctatataatctcttgtatgtctagaatgtcttgtttatgggacgcaagtcctttaaatcttatacaactttcaacaacggatctcttggctctcgcatcgatgaagaacgcagcgaaatgcgataactaatgtgaattgcagaattcagtgaatcatcgagtctttgaacgcaccttgcgccctttggtattccgaagggcatgcctgtttgagtgtcattaaatt…
Armillaria_tabescens	Arm00266	Japan	AB510867	gaaacttgaatcgtagcatcgaaagctgttgctgacccgtaagggtatgtgcacgttcgacgtgttgcgttctattcatccacctgtgcacctttgtagacttggttaactttcgccttagggcggatagaagggttgctttcgagctccctttgtcttaccaagtctatgtctatataatctcttgtatgtctagaatgtcttgtttataggacgcaagtcctttaaatcttatacaactttcaacaacggatctcttggctctcgcatcgatgaagaacgcagcgaaatgcgataactaatgtgaattgcagaattcagtgaatcatcgagtctttgaacgcaccttgcgccctttggtattccgaagggcatgcctgtttgagtgtcattaaattc…
Armillaria_tabescens	Arm00267	Japan	AB510868	gaaacttgaatcgtagcatcgaaagctgttgctgacccgtaagggtatgtgcacgttcgacgtgttgcgttctattcatccacctgtgcacctttgtagacttggttaactttcgccttagggcggatagaagggttgctttcgagctccctttgtcttaccaagtctatgtctatataatctcttgtatgtctagaatgtcttgtttataggacgcaagtcctttaaatcttatacaactttcaacaacggatctcttggctctcgcatcgatgaagaacgcagcgaaatgcgataactaatgtgaattgcagaattcagtgaatcatcgagtctttgaacgcaccttgcgccctttggtattccgaagggcatgcctgtttgagtgtcattaaattc…
Armillaria_cepistipes	Arm00230	Japan	AB510869	gaaacttgaatcgtagcatcgggaactgttgctgacctgttaaagggtatgtgcacgttcgacgtgttgcgttctattcatccacctgtgcacctttgtagacttgattaactttcgctctcgagcggttagaagggttgctttcgagctccctttgtctatcaagtctatgtctatataatctcttgtatgtctagaatgtcttgtttatgggacgcaagtcctttaaatcttatacaactttcaacaacggatctcttggctctcgcatcgatgaagaacgcagcgaaatgcgataactaatgtgaattgcagaattcagtgaatcatcgagtctttgaacgcaccttgcgccctttggtattccgaagggcatgcctgtttgagtgtcattaaatt…
Armillaria_cepistipes	Arm00222	Japan	AB510870	gaaacttgaatcgtagcatcgagaactgttgctgacctgttaaagggtatgtgcacgttcgacgtgttgcgttctattcatccacctgtgcacctttgtagacttgattaactttcgctctcgagcggttagaagggttgctttcgagctccctttgtctatcaagtctatgtctatataatctcttgtatgtctagaatgttttgtttatgggacgcaagtcctttaaatcttatacaactttcaacaacggatctcttggctctcgcatcgatgaagaacgcagcgaaatgcgataactaatgtgaattgcagaattcagtgaatcatcgagtctttgaacgcaccttgcgccctttggtattccgaagggcatgcctgtttgagtgtcattaaatt…
NAG_E	Arm00272	Japan	AB510871	gaaacttgaatcgtagcattgagaactgttgctgacctgttaaagggtatgtgcacgttcgacgtgttgcgttctattcatccacctgtgcacctttgtagacctgattaacattcgctctcgagcggttagaagggttgctttcgagctccctttgtctatcaagtctatgtctatataatctcttgtatgtctagaatgtcttgtttatgggatgcaagtcctttaaatcttatacaactttcaacaacggatctcttggctctcgcatcgatgaagaacgcagcgaaatgcgataactaatgtgaattgcagaattcagtgaatcatcgagtctttgaacgcaccttgcgccctttggtattccgaagggcatgcctgtttgagtgtcattaaatt…
Armillaria_gallica	Arm00236	Japan	AB510872	gaaacttgaatcgtagcatngagaactgttgctgacctgttaaagggtatgtgcacgttcgacgtgttgcgttctattcatccacctgtgcacctttgtagacttgattaactttcgctctcgagcggttagaagggttgctttcgagctccctttgtctatcaagtctatgtctatataatctcttgtatgtctagaatgtcttgtttatgggatgcaagtcctttaaatcttatacaactttcaacaacggatctcttggctctcgcatcgatgaagaacgcagcgaaatgcgataactaatgtgaattgcagaattcagtgaatcatcgagtctttgaacgcaccttgcgccctttggtattccgaagggcatgcctgtttgagtgtcattaaatt…
Armillaria_sinapina	Arm00259	Japan	AB510873	gaaacttgaatcgtagcatcgagaactgttgctgacctgttaaagggtatgtgcacgttcgacgtgttgcgttctattcatccacctgtgcacctttgtagacttgattaactttcgctctcgagcggttagaagggttgctttcgagctccctttgtctatcaagtctatgtctatataatctcttgtatgtctagaatgtcttgtttatgggacgcaagtcctttaaatcttatacaactttcaacaacggatctcttggctctcgcatcgatgaagaacgcagcgaaatgcgataactaatgtgaattgcagaattcagtgaatcatcgagtctttgaacgcaccttgcgccctttggtattccgaagggcatgcctgtttgagtgttattaaatt…
NAG_E	Arm00276	Japan	AB510874	gaaacttgaatcgtagcattgagaactgttgctgacctgttaaagggtatgtgcacgttcgacgtgttgcgttctattcatccacctgtgcacctttgtagacttgattaacattcgctctcgagcggttagaagggttgctttcgagctccctttgtctatcaagtctatgtctatataatctcttgtatgtctagaatgtcttgtttatgggatgcaagtcctttaaatcttatacaactttcaacaacggatctcttggctctcgcatcgatgaagaacgcagcgaaatgcgataactaatgtgaattgcagaattcagtgaatcatcgagtctttgaacgcaccttgcgccctttggtattccgaagggcatgcctgtttgagtgtcattaaatt…
Armillaria_cepistipes	Arm00223	Japan	AB510875	gaaacttgaatcgtagcatcgagaactgttgctgacctgttaaagggtatgtgcacgttcgacgtgttgcgttctattcatccacctgtgcacctttgtagacttgattaactttcgctctcgagcggttagaagggttgctttcgagctccctttgtctatcaagtctatgtctatataatctcttgtatgtctagaatgtcttgtttatgggacgcaagtcctttaaatcttatacaactttcaacaacggatctcttggctctcgcatcgatgaagaacgcagcgaaatgcgataactaatgtgaattgcagaattcagtgaatcatcgagtctttgaacgcaccttgcgccctttggtattccgaagggcatgcctgtttgagtgtcattaaatt…
Armillaria_nabsnona	Arm00248	Japan	AB510876	gaaacttgaatcgtagcattgagaactgttgctgacctgttaaagggtatgtgcacgttcgacgtgctgcgttctattcatccacctgtgcacctttgtagacttgattaactttcgctcccgagcggttagaagggttgctttcgagctccctttgtctatcaagtctatgtctatataatctcttgtatgtctagaatgtcttgtttatgggacgcaagtcctttaaatcttatacaactttcaacaacggatctcttggctctcgcatcgatgaagaacgcagcgaaatgcgataactaatgtgaattgcagaattcagtgaatcatcgagtctttgaacgcaccttgcgccctttggtattccgaagggcatgcctgtttgagtgtcattaaatt…
Armillaria_cepistipes	Arm00224	Japan	AB510877	gaaacttgaatcgtagcatcgagaactgttgctgacctgttaaagggtatgtgcacgttcgacgtgttgcgttctattcatccacctgtgcacctttgtagacttgattaactttcgctctcgagcggttagaagggttgctttcgagctccctttgtctatcaagtctatgtctatataatctcttgtatgtctagaatgtcttgtttatgggacgcaagtcctttaaatcttatacaactttcaacaacggatctcttggctctcgcatcgatgaagaacgcagcgaaatgcgataactaatgtgaattgcagaattcagtgaatcatcgagtctttgaacgcaccttgcgccctttggtattcctaagggcatgcctgtttgagtgtcattaaatt…
Armillaria_sinapina	Arm00260	Japan	AB510878	gaaacttgaatcgtagcatcgagaactgttgctgacctgttaaagggtatgtgcacgttcgacgtgttgcgttctattcatccacctgtgcacctttgtagacttgattaactttcgctctcgagcggttagaagggttgctttcgagctccctttgtctatcaagtctatgtctatataatctcttgtatgtctagaatgtcttgtttatgggacgcaagtcctttaaatcttatacaactttcaacaacggatctcttggctctcgcatcgatgaagaacgcagcgaaatgcgataactaatgtgaattgcagaattcagtgaatcatcgagtctttgaacgcaccctgcgccctttggtattccgaagggcatgcctgtttgagtgttattaaatt…
NAG_E	Arm00271	Japan	AB510879	gaaacttgaatcgtagcattgagaactgttgctgacctgttaaagggtatgtgcacgttcgacgtgttgcgttctattcatccacctgtgcacctttgtagacttgattaacattcgctctcgagcggttagaagggttgctttcgagctccctttgtctatcaagtctatgtctatataatctcttgtatgtctagaatgtcttgtttatgggatgcaagtcctttaaatcttatacaactttcaacaacggatctcttggctctcgcatcgatgaagaacgcagcgaaatgcgataactaatgtgaattgcagaattcagtgaatcatcgagtctttgaacgcaccttgcgccctttggtattccgaagggcatgcctgtttgagtgtcattaaatt…
Armillaria_mellea	Arm00239	Japan	AB510880	gaatcttgaacttgtaacattgagaactgttgctgacctgttaaagggtatgtgcacgttcaaactgttacgggttctgttcttatccacctgtgaacctttgtagacttggttaagcttcgctttcaggcggtttgaagggttgcttgcttgcgagctccctttgtcttaccgagtctatgtctatataaacttttgtatgtttagaatgtctttgtttatgggacgcaagtcctttaaatgttatacaactttcaacaacggatctcttggctctcgcatcgatgaagaacgcagcgaaatgcgataactaatgtgaattgcagaattcagtgaatcatcgagtctttgaacgcaccttgcgccctttggtattccaaagggcatgcctgtttgagt…
Armillaria_gallica	Arm00237	Japan	AB510881	gaaacttgaatcgtagcatcgagaactgttgctgacctgttaaagggtatgtgcacgttcgacgtgttgcgttctattcatccacctgtgcacctttgtagacttgattaactttcgctttcgagcggttagaagggttgctttcgagctccctttgtctatcaagtctatgtctatataatctcttgtatgtctagaatgtcttgtttatgggatgcaagtcctttaaatcttatacaactttcaacaacggatctcttggctctcgcatcgatgaagaacgcagcgaaatgcgataactaatgtgaattgcagaattcagtgaatcatcgagtctttgaacgcaccttgcgccctttggtattccgaagggcatgcctgtttgagtgtcattaaatt…
Armillaria_cepistipes	Arm00228	Japan	AB510882	gaaacttgaatcgtagcatcgagaactgttgctgacctgttaaagggtatgtgcacgttcgacgtgttgcgttctattcatccacctgtgcacctttgtagacttgattaactttcgctctcgagcggttagaagggttgctttcgagctccctttgtctatcaagtctatgtctatataatctcttgtatgtctagaatgtcttgtttatgggacgcaagtcctttaaatcttatacaactttcaacaacggatctcttggctctcgcatcgatgaagaacgcagcgaaatgcgataactaatgtgaattgcagaattcagtgaatcatcgagtctttgaacgcaccttgcgccctttggtattccgaagggcatgcctgtttgagtgtcattaaatt…
Armillaria_nabsnona	Arm00249	Japan	AB510883	gaaacttgaatcgtagcattgagaactgttgctgacctgttaaagggtatgtgcacgttcgacgtgctgcgttctattcatccacctgtgcacctttgtagacttgattaactttcgctcccgagcggttagaagggttgctttcgagctccctttgtctatcaagtctatgtctatataatctcttgtatgtctagaatgtcttgtttatgggacgcaagtcctttaaatcttatacaactttcaacaacggatctcttggctctcgcatcgatgaagaacgcagcgaaatgcgataactaatgtgaattgcagaattcagtgaatcatcgagtctttgaacgcaccttgcgccctttggtattccgaagggcatgcctgtttgagtgtcattaaatt…
Armillaria_sinapina	Arm00262	Japan	AB510884	gaaacttgaatcgtagcatcgagaactgttgctgacctgttaaagggtatgtgcacgttcgacgtgttgcgttctattcatccacctgtgcacctttgtagacttgattaactttcgctctcgagcggttagaagggttgctttcgagctccctttgtctatcaagtctatgtctatataatctcttgtatgtctagaatgtcttgtttatgggacgcaagtcctttaaatcttatacaactttcaacaacggatctcttggctctcgcatcgatgaagaacgcagcgaaatgcgataactaatgtgaattgcagaattcagtgaatcatcgagtctttgaacgcaccttgcgccctttggtattccgaagggcatgcctgtttgagtgtcattaaatt…
Armillaria_cepistipes	Arm00229	Japan	AB510885	gaaacttgaatcgtagcatcgagaactgttgctgacctgttaaagggtatgtgcacgttcgacgtgttgcgttctattcatccacctgtgcacctttgtagacttgattaactttcgctctcgagcggttagaagggttgctttcgagctccctttgtctatcaagtctatgtctatataatctcttgtatgtctagaatgtcttgtttatgggacgcaagtcctttaaatcttatacaactttcaacaacggatctcttggctctcgcatcgatgaagaacgcagcgaaatgcgataactaatgtgaattgcagaattcagtgaatcatcgagtctttgaacgcaccttgcgccctttggtattccgaagggcatgcctgtttgagtgtcattaaatt…
Armillaria_sinapina	Arm00261	Japan	AB510886	gaaacttgaatcgtagcatcgagaactgttgctgacctgttaaagggtatgtgcacgttcgacgtgttgcgttctattcatccacctgtgcacctttgtagacttgattaactttcgctctcgagcggttagaagggttgctttcgagctccctttgtctatcaagtctatgtctatataatctcttgtatgtctagaatgtcttgtttatgggacgcaagtcctttaaatcttatacaactttcaacaacggatctcttggctctcgcatcgatgaagaacgcagcgaaatgcgataactaatgtgaattgcagaattcagtgaatcatcgagtctttgaacgcaccttgcgccctttggtattccgaagggcatgcctgtttgagtgtcattaaatt…
Armillaria_tabescens	Arm00269	Japan	AB510887	gaaacttgaatcgtagcatcgaaagctgttgctgacccgtaagggtatgtgcacgttcgacgtgttgcgttctattcatccacctgtgcacctttgtagacttggttaactttcgccttagggcggatagaagggttgctttcgagctccctttgtcttaccaagtctatgtctatataatctcttgtatgtctagaatgtcttgtttataggacgcaagtcctttaaatcttatacaactttcaacaacggatctcttggctctcgcatcgatgaagaacgcagcgaaatgcgataactaatgtgaattgcagaattcagtgaatcatcgagtctttgaacgcaccttgcgccctttggtattccgaagggcatgcctgtttgagtgtcattaaattc…
NAG_E	Arm00270	Japan	AB510888	gaaacttgaatcgtagcattgagaactgttgctgacctgttaaagggtatgtgcacgttcgacgtgttgcgttctattcatccacctgtgcacctttgtagacttgattaacattcgctctcgagcggttagaagggttgctttcgagctccctttgtctatcaagtctatgtctatataatctcttgtatgtctagaatgtcttgtttatgggatgcaagtcctttaaatcttatacaactttcaacaacggatctcttggctctcgcatcgatgaagaacgcagcgaaatgcgataactaatgtgaattgcagaattcagtgaatcatcgagtctttgaacgcaccttgcgccctttggtattccgaagggcatgcctgtttgagtgtcattaaatt…
Armillaria_sinapina	Arm00263	Japan	AB510889	gaaacttgaatcgtagcattgagaactgttgctgacctgttaaagggtatgtgcacgttcgacgtgttgcgttctattcatccacctgtgcacctttgtagacttgattaactttcgctttcgagcggttagaagggctgctttcgagctccctttgtctatcaagtctatgtctatataatctcttgtatgtctagaatgtcttgtttatgggacgcaagtcctttaaatcttatacaactttcaacaacggatctcttggctctcgcatcgatgaagaacgcagcgaaatgcgataactaatgtgaattgcagaattcagtgaatcatcgagtctttgaacgcaccttgcgccctttggtattccgaagggcatgcctgtttgagtgtcattaaatt…
Armillaria_gallica	Arm00235	Japan	AB510890	gaaacttgaatcgtagcatcgaaaactgttgctgacctgttaaagggtatgtgcacgttcgacgtgttgcgttctattcatccacctgtgcacctttgtagacttgattaactttcgctctcgagcggttagaagggttgctttcgagctccctttgtctatcaagtctatgtctatataatctcttgtatgtctagaatgtcttgtttatgggacgcaagtcctttaaatcttatacaactttcaacaacggatctcttggctctcgcatcgatgaagaacgcagcgaaatgcgataactaatgtgaattgcagaattcagtgaatcatcgagtctttgaacgcaccttgcgccctttggtattccgaagggcatgcctgtttgagtgccattaaatt…
NAG_E	Arm00273	Japan	AB510891	gaaacttgaatcgtagcattgagaactgttgctgacctgttaaagggtatgtgcacgttcgacgtgttgcgttctattcatccacctgtgcacctttgtagacttgattaacattcgctctcgagcggttagaagggttgctttcgagctccctttgtctatcaagtctatgtctatataatctcttgtatgtctagaatgtcttgtttatgggatgcaagtcctttaaatcttatacaactttcaacaacggatctcttggctctcgcatcgatgaagaacgcagcgaaatgcgataactaatgtgaattgcagaattcagtgaatcatcgagtctttgaacgcaccttgcgccctttggtattccgaagggcatgcctgtttgagtgtcattaaatt…
Armillaria_tabescens	Arm00268	Japan	AB510892	gaaacttgaatcgtagcatcgaaaactgttgctgacccgtaagggtatgtgcacgttcgacgtgttgcgttctattcatccacctgtgcacctttgtagacttggttaactttcgccttagggcggatagaagggttgctttcgagctccctttgtcttaccaagtctatgtctatataatctcttgtatgtctagaatgtcttgtttataggatgcaagtcctttaaatcttatacaactttcaacaacggatctcttggctctcgcatcgatgaagaacgcagcgaaatgcgataactaatgtgaattgcagaattcagtgaatcatcgagtctttgaacgcaccttgcgccctttggtattccgaagggcatgcctgtttgagtgtcattaaattc…
NAG_E	Arm00275	Japan	AB510893	gaaacttgaatcgtagcattgagaactgttgctgacctgttaaagggtatgtgcacgttcgacgtgttgcgttctattcatccacctgtgcacctttgtagacttgattaacattcgctctcgagcggttagaagggttgctttcgagctccctttgtctatcaagtctatgtctatataatctcttgtatgtctagaatgtcttgtttatgggatgcaagtcctttaaatcttatacaactttcaacaacggatctcttggctctcgcatcgatgaagaacgcagcgaaatgcgataactaatgtgaattgcagaattcagtgaatcatcgagtctttgaacgcaccttgcgccctttggtattccgaagggcatgcctgtttgagtgtcattaaatt…
Armillaria_nabsnona	Arm00250	Japan	AB510894	gaaacttgaatcgtagcattgtgaactgttgctgacctgttaaagggtatgtgcacgttcgacgtgctgcgttctattcatccacctgtgcacctttgtagacttgattaactttcgctctcgagcggttagaagggttgctttcgagctccctttgtctatcaagtctatgtctatataatctcttgtatgtctagaatgtcttgtttatgggacgcaagtcctttaaatcttatacaactttcaacaacggatctcttggctctcgcatcgatgaagaacgcagcgaaatgcgataactaatgtgaattgcagaattcagtgaatcatcgagtctttgaacgcaccttgcgccctttggtattccgaagggcatgcctgtttgagtgtcattaaatt…
NAG_E	Arm00274	Japan	AB510895	gaaacttgaatcgtagcattgagaactgttgctgacctgttaaagggtatgtgcacgttcgacgtgttgcgttctattcatccacctgtgcacctttgtagacttgattaacattcgctctcgagcggttagaagggttgctttcgagctccctttgtctatcaagtctatgtctatataatctcttgtatgtctagaatgtcttgtttatgggatgcaagtcctttaaatcttatacaactttcaacaacggatctcttggctctcgcatcgatgaagaacgcagcgaaatgcgataactaatgtgaattgcagaattcagtgaatcatcgagtctttgaacgcaccttgcgccctttggtattccgaagggcatgcctgtttgagtgtcattaaatt…
Armillaria_solidipes	Arm00255	Japan	AB510896	gaaacttgaatcgtagcattgagaactgttgctgacctgttaaagggtatgtgcacgttcgacgtgttgcgttctattcatccacctgtgcacctttgtagacttgattaactttcgctctcgagcggttagaagggttgctttcgagctccctttgtctatcaagtctatgtctatataatctcttgtatgtctagaatgtcttgtttatgggacgcaagtcctttaaatcttatacaactttcaacaacggatctcttggctctcgcatcgatgaagaacgcagcgaaatgcgataactaatgtgaattgcagaattcagtgaatcatcgagtctttgaacgcaccttgcgccctttggtattccgaagggcatgcctgtttgagtgtcattaaatt…
Armillaria_solidipes	Arm00258	Japan	AB510897	gaaacttgaatcgtagcattgagaactgttgctgacctgttaaagggtatgtgcacgttcgacgtgttgcgttctattcatccacctgtgcacctttgtagacttgattaactttcgctctcgagcggttagaagggttgctttcgagctccctttgtctatcaagtctatgtctatataatctcttgtatgtctagaatgtcttgtttatgggacgcaagtcctttaaatcttatacaactttcaacaacggatctcttggctctcgcatcgatgaagaacgcagcgaaatgcgataactaatgtgaattgcagaattcagtgaatcatcgagtctttgaacgcaccctgcgccctttggtattccgaagggcatgcctgtttgagtgtcattaaatt…
Armillaria_cepistipes	Arm00227	Japan	AB510898	gaaacttgaatcgtagcatcgagaactgttgctgacctgttaaaaggtatgtgcacgttcgacgtgttgcgttctattcatccacctgtgcacctttgtagacttgattaactttcgctctcgagcggttagaagggttgctttcgagctccctttgtctatcaagtctatgtctatataatctcttgtatgtctagaatgtcttgtttatgggacgcaagtcctttaaatcttatacaactttcaacaacggatctcttggctctcgcatcgatgaagaacgcagcgaaatgcgataactaatgtgaattgcagaattcagtgaatcatcgagtctttgaacgcaccttgcgccctttggtattccgaagggcatgcctgtttgagtgtcattaaatt…
Armillaria_nabsnona	Arm00247	Japan	AB510899	gaaacttgaatcgtagcattgagaactgttgctgacctgttaaagggtatgtgcacgttcgacgtgctgcgttctattcatccacctgtgcacctttgtagacttgattaactttcgctcccgagcggttagaagggttgctttcgagctccctttgtctatcaagtctatgtctatataatctcttgtatgtctagaatgtcttgtttatgggacgcaagtcctttaaatcttatacaactttcaacaacggatctcttggctctcgcatcgatgaagaacgcagcgaaatgcgataactaatgtgaattgcagaattcagtgaatcatcgagtctttgaacgcaccttgcgccctttggtattccgaagggcatgcctgtttgagtgtcattaaatt…
Armillaria_nabsnona	Arm00251	Japan	AB510900	gaaacttgaatcgtagcattgagaactgttgctgacctgttaaagggtatgtgcacgttcgacgtgcagcgttctattcatccacctgtgcacctttgtagacttgattaactttcgctcccgagcggttagaagggttgctttcgagctccctttgtctatcaagtctatgtctatataatctcttgtatgtctagaatgtcttgtttatgggacgcaagtcctttaaatcttatacaactttcaacaacggatctcttggctctcgcatcgatgaagaacgcagcgaaatgcgataactaatgtgaattgcagaattcagtgaatcatcgagtctttgaacgcaccttgcgccctttggtattccgaagggcatgcctgtttgagtgtcattaaatt…
Armillaria_sp_Anovae_zelandiae	Arm00264	Japan	AB558998	gagacatgaattcgtagcattgagaactgttgctgacctgttaaagggtatgtgcacgttttgagtgttgcgttttattgttttttccctgtgcacttttgtagagttggttaggaaatcgttgttgagtggtttgaagggttgctgcaaagctctctttgtctaagctaagcttaggatttcactcctcagcggtcagaagggttgctgtgaagctctctttgtctaccaagtctatgtctataaactcttgtatgtgtagaatgttttgtttataggacgcaagtcctttaaatgttatacaactttcaacaacggatctcttggctctcgcatcgatgaagaacgcagcgaaatgcgataactaatgtgaattgcagaattcagtgaatcatcgag…
Armillaria_sp_Anovae_zelandiae	Arm00265	Japan	AB558999	gagacatgaattcgtagcattgagaactgttgctgacctgttaaagggtatgtgcacgttttgagtgttgcgttttattgttttttccctgtgcacttttgtagagttggttaggaaatcgttgttgagtggtttgaagggttgctgcaaagctctctttgtctaagctaagcttaggatttcactcctcagcggtcagaagggttgctgtgaagctctctttgtctaccaagtctatgtctataaactcttgtatgtgtagaatgttttgtttataggacgcaagtcctttaaatgttatacaactttcaacaacggatctcttggctctcgcatcgatgaagaacgcagcgaaatgcgataactaatgtgaattgcagaattcagtgaatcatcgag…
Armillaria_ectypa	Arm00231	Japan	AB559000	atgaacttgaatcgtagcattgagaactgttgctgaccttgtaataagggtatgtgcacgttcaaagtgttgcgtgttctattcatccacctgtgcacctttgtagacttggttagctttcgccttaggacggataggaagggttgctttagggctccctttgtgtaccaagtctatgtctatataatctcttgtatgtcttagaatgttttgtttataggacggcaagtcctttaaaatcttatacaactttcaacaacggatctcttggctctcgcatcgatgaagaacgcagcgaaatgcgataactaatgtgaattgcagaattcagtgaatcatcgagtctttgaacgcaccttgcgccctttggtattccaaagggcatgcctgtttgagtgt…
Armillaria_ectypa	Arm00232	Japan	AB559001	atgaacttgaatcgtagcattgagaactgttgctgaccttgtaataagggtatgtgcacgttcaaagtgttgcgtgttctattcatccacctgtgcacctttgtagacttggttagctttcgccttaggacggataggaagggttgctttagggctccctttgtgtaccaagtctatgtctatataatctcttgtatgtcttagaatgttttgtttataggacggcaagtcctttaaaatcttatacaactttcaacaacggatctcttggctctcgcatcgatgaagaacgcagcgaaatgcgataactaatgtgaattgcagaattcagtgaatcatcgagtctttgaacgcaccttgcgccctttggtattccaaagggcatgcctgtttgagtgt…
Armillaria_ectypa	Arm00233	Japan	AB559002	atgaacttgaatcgtagcattgagaactgttgctgaccttgtaataagggtatgtgcacgttcaaagtgttgcgtgttctattcatccacctgtgcacctttgtagacttggttagctttcgccttaggacggataggaagggttgctttagggctccctttgtgtaccaagtctatgtctatataatctcttgtatgtcttagaatgttttgtttataggacggcaagtcctttaaaatcttatacaactttcaacaacggatctcttggctctcgcatcgatgaagaacgcagcgaaatgcgataactaatgtgaattgcagaattcagtgaatcatcgagtctttgaacgcaccttgcgccctttggtattccaaagggcatgcctgtttgagtgt…
Armillaria_ectypa	Arm00234	Japan	AB559003	atgaacttgaatcgtagcattgagaactgttgctgaccttgtaataagggtatgtgcacgttcaaagtgttgcgtgttctattcatccacctgtgcacctttgtagacttggttagctttcgccttaggacggataggaagggttgctttagggctccctttgtgtaccaagtctatgtctatataatctcttgtatgtcttagaatgttttgtttataggacggcaagtcctttaaaatcttatacaactttcaacaacggatctcttggctctcgcatcgatgaagaacgcagcgaaatgcgataactaatgtgaattgcagaattcagtgaatcatcgagtctttgaacgcaccttgcgccctttggtattccaaagggcatgcctgtttgagtgt…
Armillaria_mellea	Arm00533	England	AF163578	tcattaatgaaacttgaatttgtagcattgagngctgttgctgacctgttaaagggtatgtgcacgttcaaagtgttactggttctgttctaatccacctgtgcacctttgtagacttggttgagcttcgctttcgagcggtttgaagggttgcttgctttcgagctaagctccgtttgtcttaccgagtctatgtctatataaacttttgtatgtttagaatgtcttgtttataggacgcaagtcctttaaatgttatacaactttcaacaacggatctcttggctctcgcatcgatgaagaacgcagcgaaatgcgataactaatgtgaattgcagaattcagtgaatcatcgagtctttgaacgcaccttgcgccctttggtattccgaagggcat…
Armillaria_mellea	Arm00547	England	AF163579	tcattaatgaaacttgaattcgtagcattgagagctgttgctgacctgttaaagggtatgtgcacgttcaaagtgttactggttctgttctaatccacctgtgcacctttgtagacttggttgagcttcgctttcgagcggtttaaagggttgcttgctttcgagctaagctccgtttgtcttaccgagtctatgtctatataaacttttgtatgtttagaatgtcttgtttataggacgcaagtcctttaaatgttatacaactttcaacaacggatctcttggctctcgcatcgatgaagaacgcagcgaaatgcgataactaatgtgaattgcagaattcagtgaatcatcgagtctttgaacgcaccttgcgccctttggtattccgaagggcat…
Armillaria_mellea	Arm00538	England	AF163580	tcattaatgaaacttgaatttgtagcattgagaactgttgctgacctgttaaagggtatgtgcacgttcaaagtgttacgggttctgttctaatccacctgtgcacctttgtagacttggttaagcttcgctttcgagcggtttgaagggttgcttgctttcgagctaagctccgtttgtcttaccgagtctatgtctatataaacttttgtatgtttagaatgtcttgtttataggacgcaagtcctttaaatgttatacaactttcaacaacggatctcttggctctcgcatcgatgaagaacgcagcgaaatgcgataactaatgtgaattgcagaattcagtgaatcatcgagtctttgaacgcaccttgcgccctttggtattccgaagggcat…
Armillaria_mellea	Arm00545	Hungary	AF163581	tcattaatgaaacttgaattcatagcattgagagctgttgctgacctgttaaagggtatgtgcacgttcaaagtgttacgggttctgttctaatccacctgtgcacctttgtagacttggttaagcttcgctttcgagcggtttgaagggttgcttgctttcgagctaagctccgtttgtcttaccgagtctatgtctatataaacttttgtatgtttagaatgtcttgtttataggacgcaagtcctttaaatgttatacaactttcaacaacggatctcttggctctcgcatcgatgaagaacgcagcgaaatgcgataactaatgtgaattgcagaattcagtgaatcatcgagtctttgaacgcaccttgcgccctttggtattccgaagggcat…
Armillaria_mellea	Arm00534	England	AF163582	tcattaatgaaacttgaattcgtagcattgagagctgttgctgacctgttaaagggtatgtgcacgttcaaagtgttactggttctgttctaatccacctgtgcacctttgtagacttggttgagcttcgctttcgagcggtttaaagggttgcttgctttcgagctaagctccgtttgtcttaccgagtctatgtctatataaacttttgtatgtttanaatgtcttgtttataggacgcaagtcctttaaatgttatacaactttcaacaacggatctcttggctctcgcatcgatgaagaacgcagcgaaatgcgataactaatgtgaattgcagaattcagtgaatcatcgagtctttgaacgcaccttgcgccctttggtattccgaagggcat…
Armillaria_mellea	Arm00552	Iran	AF163583	tcattaatgaaacttgaattcgtagcattgagactgttgcttgacctgttaaagggtatgtgcacgttcaaagtgttacgggttctgttctaatccacctgtgcacctttgtagacttggttgagcttcgctttcgagcggtttgaagggttgcttgctttcgagctaagctccgtttgtcttaccgagtctatgtctatataaacttttgtatgtttagaatgtcttgtttataggacgcaagtcctttaaatgttatacaactttcaacaacggatctcttggctctcgcatcgatgaagaacgcagcgaaatgcgataactaatgtgaattgcagaattcagtgaatcatcgagtctttgaacgcaccttgcgccctttggtattccgaagggcat…
Armillaria_mellea	Arm00544	France	AF163584	tcattaatgaaacttgaatttgtagcattgagaactgttgctgacctgttaaagggtatgtgcacgttcaaagtgttacgggttctgttctaatccacctgtgcacctttgtagacttggttaagcttcgctttcgagcggtttgaagggttgcttgctttcgagctaagctccgtttgtcttaccgagtctatgtctatataaacttttgtatgtttagaatgtcttgtttataggacgcaagtcctttaaatgttatacaactttcaacaacggatctcttggctctcgcatcgatgaagaacgcagcgaaatgcgataactaatgtgaattgcagaattcagtgaatcatcgagtctttgaacgcaccttgcgccctttggtattccgaagggcat…
Armillaria_mellea	Arm00543	France	AF163585	tcattaatgaaacttgaatttgtagcattgagnactgttgctgacctgttaaagggtatgtgcacgttcaaagtgttacgggttctgttctaatccacctgtgcacctttgtagacttggttaagcttcgctttcgagcggtttgaagggttgcttgctttcgagctaagctccgtttgtcttaccgagtctatgtctatataaacttttgtatgtttagaatgtcttgtttataggacgcaagtcctttaaatgttatacaactttcaacaacggatctcttggctctcgcatcgatgaagaacgcagcgaaatgcgataactaatgtgaattgcagaattcagtgaatcatcgagtctttgaacgcaccttgcgccctttggtattccgaagggcat…
Armillaria_mellea	Arm00546	France	AF163586	tcattaatgaaanttgaattcgtagcattgagnactgttgcttgactgttaaagggtatgtgcacgttcaaagtgttacgggttctgttctaatccacctgtgcacctttgtagacttggttaagcttcgctttcgagcggtttgaagggttgcttgctttcgagctaagctccgtttgtcttaccgagtctatgtctatataaacttttgtatgtttagaatgtcttgtttataggacgcaagtcctttaaatgttatacaactttcaacaacggatctcttggctctcgcatcgatgaagaacgcagcgaaatgcgataactaatgtgaattgcagaattcagtgaatcatcgagtctttgaacgcaccttgcgccctttggtattccgaagggcat…
Armillaria_mellea	Arm00539	USA	AF163587	tcattaatgaaacttgaattcgtactattgagaactgttgctgacctgttaaacggtatgtgcacgttcaaagtcttacgcgttctgttctaatccacctgtgcacctttgtagacttggttaagcttcgctttcgagtggtttgaagggttgcttgctttcgagctaagctccctttgtttgtcttaccaagtctatgtctatataaacttttgtatgtntagaatgtcttgtttatcggacgcaagtcctttaaatcttatacaactttcaacaacggatctcttggctctcgcatcgatgaagaacgcagcgaaatgcgataactaatgtgaattgcagaattcagtgaatcatcgagtctttgaacgcaccttgcgccctttggtattccaaagg…
Armillaria_mellea	Arm00542	USA	AF163588	tcattaatgaaacttgaattcgtactattgagaactgttgctgacctgttaaagggtacgtgcacgttcaaagtcttacgcgttctgttctaatccacctgtgcacctttgtagacttggttaagctttgctttcgggttgcttgctttcgagctaagctccctttgtttgtcttaccaagtctatgtctatataaactnntgtatgtttagaatgtcttgtttatcggacgcaagtcctttaaatcttatacaactttcaacaacggatctcttggctctcgcatcgatgaagaacgcagcgaaatgcgataactaatgtgaattgcagaattcagtgaatcatcgagtctttgaacgcaccttgcgccctttggtattccaaagggcatgcctgttt…
Armillaria_mellea	Arm00540	USA	AF163589	tcattaatgaaacttgaatttgtagcattgagnactgttgctgacctgttaaagggtacgtgcacgttcaaagtcttacgcgttctgttctaatccacctgtgcacctttgtagacttggttaagctttgctttcgggttgcttgcttgcgagctaagctccctttgtttgtcttaccaagtctatgtctatataaacttttgtatgtttagaatgtcttgtttatcggacgcaagtcctttaaatgttatacaactttcaacaacggatctcttggctctcgcatcgatgaagaacgcagcgaaatgcgataactaatgtgaattgcagaattcagtgaatcatcgagtctttgaacgcaccttgcgccctttggtattccaaagggcatgcctgttt…
Armillaria_mellea	Arm00541	USA	AF163590	tcattaatgaaacttgaatttgtagcattgagnactgttgctgacctgttaaagggtacgtgcacgttcaaagtcttacgcgttctgttctaatccacctgtgcacctttgtagacttggttaagctttgctttcgggttgcttgcttgcgagctagactcccatcgtttgtcttaccaagtctatgtctatataaacttttgtatgtttagaatgtcttgtttatcggacgcaagtcctttaaatcttatacaactttcaacaacggatctcttggctctcgcatcgatgaagaacgcagcgaaatgcgataactaatgtgaattgcagaattcagtgaatcatcgagtctttgaacgcaccttgcgccctttggtattccaaagggcatgcctgttt…
Armillaria_mellea	Arm00548	South_Korea	AF163591	tcattaatgaaacttgaatttgtagcattgagactgttgctgacctgttaaagggtatgtgcacgttcaaactgttacgggttctgttcttatccacctgtgaacctttgtagacttggttaagcttcgctttcgagcggtttgaagggttgcttgcttgcgagactccctttgtcttaccgagtctatgtctatataaacttttgtatgtttagaatgtctttgtttatgggacgcaagtcctttaaatgttatacaactttcaacaacggatctcttggctctcgcatcgatgaagaacgcagcgaaatgcgataactaatgtgaattgcagaattcagtgaatcatcgagtctttgaacgcaccttgcgccctttggtattccaaagggcatgcct…
Armillaria_mellea	Arm00549	South_Korea	AF163592	tcattaatgaatcttgaacttgtaacattgagaactgttgctgacctgttaaagggtatgtgcacgttcaaactgttacgggttctgttcttatccacctgtgaacctttgtagacttggttaagcttcgctttcgagcggtttgaagggttgcttgcttgcgagctccctttgtcttaccgagtctatgtctatataaacttttgtatgtttagaatgtctttgtttatgggacgcaagtcctttaaatgttatacaactttcaacaacggatctcttggctctcgcatcgatgaagaacgcagcgaaatgcgataactaatgtgaattgcagaattcagtgaatcatcgagtctttgaacgcaccttgcgccctttggtattccaaagggcatgcct…
Armillaria_mellea	Arm00550	South_Korea	AF163593	tcattaatgaatcttgaacttgtaacattgagaactgttgctgacctgttaaagggtatgtgcacgttcaaactgttacgggttctgttcttatccacctgtgaacctttgtagacttggttaagcttcgctttcgagcggtttgaagggttgcttgcttgcgagctccctttgtcttaccgagtctatgtctatataaacttttgtatgtttagaatgtctttgtttatgggacgcaagtcctttaaatgttatacaactttcaacaacggatctcttggctctcgcatcgatgaagaacgcagcgaaatgcgataactaatgtgaattgcagaattcagtgaatcatcgagtctttgaacgcaccttgcgccctttggtattccaaagggcatgcct…
Armillaria_mellea	Arm00551	Japan	AF163594	tcattaatgaaacttgaatttgtagcattgagnactgttgctgacctgttaaagggtatgtgcacgttcaaactgttacgggttctgttcttatccacctgtgaaacctttgtagacttggttaagcttcgctttcaagcggtttgaagggttgcttgcttgcgagactccctttgtcttaccgagtctatgtctatataaacttttgtatgtttagaatgtctttgtttatgggacgcaagtcctttaaatgttatacaactttcaacaacggatctcttggctctcgcatcgatgaagaacgcagcgaaatgcgataactaatgtgaattgcagaattcagtgaatcatcgagtctttgaacgcaccttgcgccctttggtattccaaagggcatgc…
Armillaria_mellea	Arm00535	USA	AF163595	tcattaatgaaacttgaatttgtagcattgagnactgttgctgacctgttaaagggtatgtgcacgttcaaactgttacgggttctgttctaatccatccccctgtgcacgtttgtagacttggttaagcttcgctttcgagcgggtttgaagggttgcttgcttgcttgtttgcttgcttggtttcgagctaagaaactagcttagctccctttgtcttaccgagtctatgtctatataaacttttgtatgtttagaatgtcttgtttatgggacgcaagtcctttaaatgttatacaactttcaacaacggatctcttggctctcgcatcgatgaagaacgcagcgaaatgcgataactaatgtgaattgcagaattcagtgaatcatcgagtcttt…
Armillaria_mellea	Arm00536	USA	AF163596	tcattaatgaaacttgaatttgtagcattgagngaggtagctgacctgttaaagggtatgtgcacgttcaaagtgttacgggttctgttctaatccatccccctgtgcacgtttgtagacttggttaagctttcgctttcgagcgggtttgaagggttgcttgcttgcttgtttgcttgcttggtttcgagctaagaagctagcttagctccctttgtcttaccgagtctatgtctatataaacttttgtatgtttagaatgtcttgtttatgggacgcaagtcctttaaattttatacaactttcaacaacggatctcttggctctcgcatcgatgaagaacgcagcgaaatgcgataactaatgtgaattgcagaattcagtgaatcatcgagtctt…
Armillaria_mellea	Arm00537	USA	AF163597	tcattaatgaaacttgaattcgtagtattgagaactgttgctgacctgttaaagggtatgtgcacgttcaaagtgttacgggttctgttctaatccatccccctgtgcacgtttgtagacttggttaagctttcgctttcgagcgggtttgaagggttgcttgcttgcttgtttgcttgcttggtttcgagctaagaagctagcttagctccctttgtcttaccgagtctatgtctatataaacttttgtatgtttagaangtcttgtttatgggacgcaagtcctttaaattttaaacaactttcaacaacggatctcttgggtctcgcatcgatgaagaacgcagcgaaatgcgataactaatgtgaattgcmgaattcagtgaatcatcgagtctt…
Armillaria_mellea	Arm00595	South_Africa	AF310328	gagnactgttgctgacctgttaaagggtatgtgcacgttcaaagtgttactggttctgttctaatccacctgtgcacctttgtagacttggttgagcttcgctttcgagcggtttgaagggttgcttgctttcgagctaagctccctttgtcttaccgagtctatgtctatataaacttttgtatgtttagaatgtcttgtttataggacgcaagtcctttaaatgttatacaactttcaacaacggatctcttggctctcgcatcgatgaagaacgcagcgaaatgcgataactaatgtgaattgcagaattcagtgaatcatcgagtctttgaacgcaccttgcgccctttggtattccgaagggcatgcctgtttgagtgtcattaaattctcaac…
Armillaria_mellea	Arm00594	South_Africa	AF310329	gagnactgttgctgacctgttaaagggtatgtgcacgttcaaagtgttactggttctgttctaatccacctgtgcacctttgtagacttggttgagcttcgctttcgagcggtttgaagggttgcttgctttcgagctaagctccctttgtcttaccgagtctatgtctatataaacttttgtatgtttagaatgtcttgtttataggacgcaagtcctttaaatgttatacaactttcaacaacggatctcttggctctcgcatcgatgaagaacgcagcgaaatgcgataactaatgtgaattgcagaattcagtgaatcatcgagtctttgaacgcaccttgcgccctttggtattccgaagggcatgcctgtttgagtgtcattaaattctcaac…
Armillaria_hinnulea	Arm00305	New_Zealand	AF329905	gagagctgttgctgacctgttaaaggtatgtgcacgctcaaagtgttgcgttctattctttccacctgtgcacctttgtagacttggttaactttcgctctcgagcggttagaagggttgctttcgagctccctttgtctatcaagtctatgtctatataatctcttgtatgtctagaatgtcttgtttatgggacgcaagtcctttaaatcttatacaactttcaacaacggatctcttggctctcgcatcgatgaagaacgcagcgaaatgcgataactaatgtgaattgcagaattcagtgaatcatcgagtctttgaacgcaccttgcgccctttggtattccgaagggcatgcctgtttgagtgtcattaaattctcaacctccccttctttta…
Armillaria_hinnulea	Arm00514	New_Zealand	AF329906	gagagctgttgctgacctgttaaaggtatgtgcacgctcaaagtgttgcgttctattctttccacctgtgcacctttgtagacttggttaactttcgctctcgagcggttagaagggttgctttcgagctccctttgtctatcaagtctatgtctatataatctcttgtatgtctagaatgtcttgtttatgggacgcaagtcctttaaatcttatacaactttcaacaacggatctcttggctctcgcatcgatgaagaacgcagcgaaatgcgataactaatgtgaattgcagaattcagtgaatcatcgagtctttgaacgcaccttgcgccctttggtattccgaagggcatgcctgtttgagtgtcattaaattctcaacctccccttctttta…
Armillaria_hinnulea	Arm00304	New_Zealand	AF329908	gagagctgttgctgacctgttaaaggtatgtgcacgctcaaagtgttgcgttctattctttccacctgtgcacctttgtagacttggttaacttcgctctcgagcggttagaagggttgctttcgagctccctttgtctatcaagtctatgtctatataatctcttgtatgtctagaatgtcttgtttatgggacgcaagtcctttaaatcttatacaactttcaacaacggatctcttggctctcgcatcgatgaagaacgcagcgaaatgcgataactaatgtgaattgcagaattcagtgaatcatcgagtctttgaacgcaccttgcgccctttggtattccgaagggcatgcctgtttgagtgtcattaaattctcaacctccccttcttttac…
Armillaria_hinnulea	Arm00515	Australia	AF329908	gagagctgttgctgacctgttaaaggtatgtgcacgctcaaagtgttgcgttctattctttccacctgtgcacctttgtagacttggttaacttcgctctcgagcggttagaagggttgctttcgagctccctttgtctatcaagtctatgtctatataatctcttgtatgtctagaatgtcttgtttatgggacgcaagtcctttaaatcttatacaactttcaacaacggatctcttggctctcgcatcgatgaagaacgcagcgaaatgcgataactaatgtgaattgcagaattcagtgaatcatcgagtctttgaacgcaccttgcgccctttggtattccgaagggcatgcctgtttgagtgtcattaaattctcaacctccccttcttttac…
Armillaria_luteobubalina	Arm00516	Australia	AF329909	gagagctgttgctgacctgttaaagggtatgtgcacgttcaaagtgttgcgttttattcttttccccctgtgcacctttgtagacttggttaaggatgtcgctgttgagtgttgctcttgagctccctttgattttcgaagggtagctccctttgttggtttcactctgaagcggttgaaggggttgctttcaagcttccctttctttgtctaccaagtctatgtctataatctcttgtatgtgtagaatgtcttgtttattggatgcttgcgtcctttaaatcttatacaactttcaacaacggatctcttggctctcgcatcgatgaagaacgcagcgaaatgcgataactaatgtgaattgcagaattcagtgaatcatcgagtctttgaacgcac…
Armillaria_luteobubalina	Arm00517	Australia	AF329910	gagagctgttgctgacctgttaaagggtatgtgcacgttcaaagtgttgcgttttattcttttccccctgtgcacctttgtagacttggttaaggatgtcgctgttgagtgttgctcttgagctccctttgattttcgaagggtagctccctttgttggtttcactctgaagcggttgaaggggttgctttcaagcttccctttctttgtctaccaagtctatgtctataatctcttgtatgtgtagaatgtcttgtttattggatgcttgcgtcctttaaatcttatacaactttcaacaacggatctcttggctctcgcatcgatgaagaacgcagcgaaatgcgataactaatgtgaattgcagaattcagtgaatcatcgagtctttgaacgcac…
Armillaria_luteobubalina	Arm00518	Australia	AF329911	gagagctgttgctgacctgttaaagggtatgtgcacgttcaaagtgttgcgttttattcttttccccctgtgcacctttgtagacttggttaaggatgtcgctgttgagtgttgctcttgagctccctttgattttcgaagggtagctccctttgttggtttcactctgaagcggttgaaggggttgctttcaagcttccctttctttgtctaccaagtctatgtctataatctcttgtatgtgtagaatgtcttgtttattggatgcttgcgtcctttaaatcttatacaactttcaacaacggatctcttggctctcgcatcgatgaagaacgcagcgaaatgcgataactaatgtgaattgcagaattcagtgaatcatcgagtctttgaacgcac…
Armillaria_luteobubalina	Arm00519	Australia	AF329912	gagagctgttgctgacctgttaaagggtatgtgcacgttcaaagtgttgcgttttattcttttccccctgtgcacctttgtagacttggttaaggatgtcgctgttgagtgttgctcttgagctccctttgattttcgaagggttgctttgttggtttcactctgaagcggttgaaggggttgctttagagcttccctttctttgtctaccaagtctatgtctataatctcttgtatgtgtagaatgtcttgtttattggatgcttgcgtcctttaaatgttatacaactttcaacaacggatctcttggctctcgcatcgatgaagaacgcagcgaaatgcgataactaatgtgaattgcagaattcagtgaatcatcgagtctttgaacgcaccttg…
Armillaria_luteobubalina	Arm00520	Australia	AF329913	gagagctgttgctgacctgttaaagggtatgtgcacgttcaaagtgttgcgttttattcttttccccctgtgcacctttgtagacttggttaaggatgtcgctgttgagtgttgctcttgagctccctttgttggtttcactctgaagcggttgaaggggttgctttcaagcttccctttctttgtctaccaagtctatgtctataatctcttgtatgtgtagaatgtcttgtttattggatgcttgcgtcctttaaatcttatacaactttcaacaacggatctcttggctctcgcatcgatgaagaacgcagcgaaatgcgataactaatgtgaattgcagaattcagtgaatcatcgagtctttgaacgcaccttgcgccctttggtattccgaag…
Armillaria_pallidula	Arm00521	Australia	AF329914	gagaactgttgctgacctgtgaaagggaaagggtatgtccacgttggatgtgttgcgtttgattgtttttcacctgtgcacgtttgtagacttggttagaaggggggggccctcccctttgttgtttcgctttcgagcggttagaagtgttgctcgtttttgagctcgctttgtgcaccaagtctatgtctatataatctcttgtatgttttagaatgtgttgtttatgggacgcaagtcctttaaatgttatacaactttcaacaacggatctcttggctctcgcatcgatgaagaacgcagcgaaatgcgataactaatgtgaattgcagaattcagtgaatcatcgagtctttgaacgcatcttgcgccctttggtattccaaagggcatgcctgt…
Armillaria_pallidula	Arm00522	Australia	AF329915	gagaactgttgctgacctgtgaaagggaaagggtatgtgcacgttggatgtgttgcgtttgattgttttccacctgtgcacatttgtagacttggttagaaggggggggccctcccctttgttgtttcgctttcgagcggttagaagtgttgctcgtttttgagctcgctttgtgcaccaagtctatgtctatataatctcttgtatgttttagaatgtgttgtttatgggacgcaagtcctttaaatgttatacaactttcaacaacggatctcttggctctcgcatcgatgaagaacgcagcgaaatgcgataactaatgtgaattgcagaattcagtgaatcatcgagtctttgaacgcatcttgcgccctttggtattccaaagggcatgcctgt…
Armillaria_fumosa	Arm00523	Australia	AF329916	gagaactgttgctgacctgtgaaagggtatgtgcacgttggatgtgttgcgtttgattgttttccacctgtgcacgtttgtagacttggttagaaggggggggccctcccctttgttgtttcgctttcgagcggttagaagtgttgctcgtttttgagctcgctttgtgcaccaagtctatgtctatataatctcttgtatgttttagaatgtgttgtttatgggacgcaagtcctttaaatgttatacaactttcaacaacggatctcttggctctcgcatcgatgaagaacgcagcgaaatgcgataactaatgtgaattgcagaattcagtgaatcatcgagtctttgaacgcatcttgcgccctttggtattccaaagggcatgcctgtttgagt…
Armillaria_fumosa	Arm00524	Australia	AF329917	gagaactgttgctgacctgtgaaagggtatgtgcacgttggatgtgttgcgtttgattgttttccacctgtgcacgtttgtagacttggttagaaggggggggccctcccctttgttgtttcgctttcgagcggttagaagtgttgctcgtttttgagctcgctttgtgcaccaagtctatgtctatataatctcttgtatgttttagaatgtgttgtttatgggacgcaagtcctttaaatgttatacaactttcaacaacggatctcttggctctcgcatcgatgaagaacgcagcgaaatgcgataactaatgtgaattgcagaattcagtgaatcatcgagtctttgaacgcatcttgcgccctttggtattccaaagggcatacctgtttgagt…
Armillaria_fumosa	Arm00525	Australia	AF329918	gagaactgttgctgacctgtgaaagggtatgtgcacgttggatgtgttgcgtttgattgttttccacctgtgcacgtttgtagacttggttagaaggggggggccctcccctttgttgtttcgctttcgagcggttagaagtgttgctcgtttttgagctcgctttgtgcaccaagtctatgtctatataatctcttgtatgttttagaatgtgttgtttatgggacgcaagtcctttaaatgttatacaactttcaacaacggatctcttggctctcgcatcgatgaagaacgcagcgaaatgcgataactaatgtgaattgcagaattcagtgaatcatcgagtctttgaacgcatcttgcgccctttggtattccaaagggcatacctgtttgagt…
Armillaria_fumosa	Arm00526	Australia	AF329919	gagaactgttgctgacctgtgaaagggtatgtgcacgttggatgtgttgcgtttgattgttttccacctgtgcacgtttgtagacttggttagaaggggggggccctcccctttgttgtttcgctttcgagcggttagaagtgttgctcgtttttgagctcgctttgtgcaccaagtctatgtctatataatctcttgtatgttttagaatgtgttgtttatgggacgcaagtcctttaaatgttatacaactttcaacaacggatctcttggctctcgcatcgatgaagaacgcagcgaaatgcgataactaatgtgaattgcagaattcagtgaatcatcgagtctttgaacgcatcttgcgccctttggtattccaaagggcatacctgtttgagt…
Armillaria_fumosa	Arm00527	Australia	AF329920	gagaactgttgctgacctgtgaaagggtatgtgcacgttggatgtgttgcgtttgattgttttccacctgtgcacgtttgtagacttggttagaaggggggggccctcccctttgttgtttcgctttcgagcggttagaagtgttgctcgtttttgagctcgctttgtgcaccaagtctatgtctatataatctcttgtatgttttagaatgtgttgtttatgggacgcaagtcctttaaatgttatacaactttcaacaacggatctcttggctctcgcatcgatgaagaacgcagcgaaatgcgataactaatgtgaattgcagaattcagtgaatcatcgagtctttgaacgcatcttgcgccctttggtattccaaagggcatacctgtttgagt…
Armillaria_fumosa	Arm00528	Australia	AF329921	gagaactgttgctgacctgtgaaagggtatgtgcacgttggatgtgttgcgtttgattgttttccacctgtgcacgtttgtagacttggttagaaggggggggccctcccctttgttgtttcgctttcgagcggttagaagtgttgctcgtttttgagctcgctttgtgcaccaagtctatgtctatataatctcttgtatgttttagaatgtgttgtttatgggacgcaagtcctttaaatgttatacaactttcaacaacggatctcttggctctcgcatcgatgaagaacgcagcgaaatgcgataactaatgtgaattgcagaattcagtgaatcatcgagtctttgaacgcatcttgcgccctttggtattccaaagggcatacctgtttgagt…
Armillaria_novae_zelandiae	Arm00529	Australia	AF329922	gagaactgttgctgacctgttaaagggtatgtgcacgttgtgagtgttgcgttttattcttttttccctgtgcacgtttgtagacttggttgttgagtggttagaagggttgctgaaaagctctctttgcttaggatttcgctcttgagcggattgaagggttgctgtaaagctccctttgcctaggatttcacttgtgcaaagctcgctttgtgtaccaggtctatgtctataatctcttgtatgtatagaatgtgttgtttataggacgcaagtcctttaaatgttatacaactttcaacaacggatctcttggctctcgcatcgatgaagaacgcagcgaaatgcgataactaatgtgaattgcagaattcagtgaatcatcgagtctttgaacgc…
Armillaria_novae_zelandiae	Arm00036	Australia	AF329923	gagaactgttgctgacctgttaaagggtatgtgcacgttgtgagtgttgcgttttattcttttttccctgtgcacgtttgtagacttggttgttgagtggttagaagggttgctgaaaagctctctttgcttaggatttcgctcttgagcggattgaagggttgctgtaaagctccctttgcctaggatttcacttgtgcaaagctcgctttgtgtaccaggtctatgtctataatctcttgtatgtatagaatgtgttgtttataggacgcaagtcctttaaatgttatacaactttcaacaacggatctcttggctctcgcatcgatgaagaacgcagcgaaatgcgataactaatgtgaattgcagaattcagtgaatcttcgagtctttgaacgc…
Armillaria_novae_zelandiae	Arm00530	Australia	AF329923	gagaactgttgctgacctgttaaagggtatgtgcacgttgtgagtgttgcgttttattcttttttccctgtgcacgtttgtagacttggttgttgagtggttagaagggttgctgaaaagctctctttgcttaggatttcgctcttgagcggattgaagggttgctgtaaagctccctttgcctaggatttcacttgtgcaaagctcgctttgtgtaccaggtctatgtctataatctcttgtatgtatagaatgtgttgtttataggacgcaagtcctttaaatgttatacaactttcaacaacggatctcttggctctcgcatcgatgaagaacgcagcgaaatgcgataactaatgtgaattgcagaattcagtgaatcttcgagtctttgaacgc…
Armillaria_novae_zelandiae	Arm00035	Australia	AF329924	gagaactgttgctgacctgttaaagggtatgtgcacgttgtgagtgttgcgttttattcttttttccctgtgcacgtttgtagacttggttgttgagtggttagaagggttgctgaaaagctctctttgcttaggatttcgctcttgagcggattgaagggttgctgtaaagctccctttgcctaggatttcacttgtgcaaagctcgctttgtgtaccaggtctatgtctataatctcttgtatgtatagaatgtgttgtttataggatgcaagtcctttaaatgttatacaactttcaacaacggatctcttggctctcgcatcgatgaagaacgcagcgaaatgcgataactaatgtgaattgcagaattcagtgaatcatcgagtctttgaacgc…
Armillaria_novae_zelandiae	Arm00531	Australia	AF329924	gagaactgttgctgacctgttaaagggtatgtgcacgttgtgagtgttgcgttttattcttttttccctgtgcacgtttgtagacttggttgttgagtggttagaagggttgctgaaaagctctctttgcttaggatttcgctcttgagcggattgaagggttgctgtaaagctccctttgcctaggatttcacttgtgcaaagctcgctttgtgtaccaggtctatgtctataatctcttgtatgtatagaatgtgttgtttataggatgcaagtcctttaaatgttatacaactttcaacaacggatctcttggctctcgcatcgatgaagaacgcagcgaaatgcgataactaatgtgaattgcagaattcagtgaatcatcgagtctttgaacgc…
Armillaria_novae_zelandiae	Arm00315	New_Zealand	AF329925	gagaactgttgctgacctgttaaagggtatgtgcacgttgtgagtgttgcgttttattcttttttccctgtgcacgtttgtagacttggttgttgagtggttagaagggttgctggaaagctctctttgcttaggatttcgctcttgagcggattgaagggttgctggaaagctccctttgcctaggatttcacttgtgcaaagctcgcgctttgtgtaccaggtctatgtctataatctcttgtatgtatagaatgtcttttttataggacgcaagtcctttaaatgttatacaactttcaacaacggatctcttggctctcgcatcgatgaagaacgcagcgaaatgcgataactaatgtgaattgcagaattcagtgaatcatcgagtctttgaac…
Armillaria_novae_zelandiae	Arm00532	New_Zealand	AF329925	gagaactgttgctgacctgttaaagggtatgtgcacgttgtgagtgttgcgttttattcttttttccctgtgcacgtttgtagacttggttgttgagtggttagaagggttgctggaaagctctctttgcttaggatttcgctcttgagcggattgaagggttgctggaaagctccctttgcctaggatttcacttgtgcaaagctcgcgctttgtgtaccaggtctatgtctataatctcttgtatgtatagaatgtcttttttataggacgcaagtcctttaaatgttatacaactttcaacaacggatctcttggctctcgcatcgatgaagaacgcagcgaaatgcgataactaatgtgaattgcagaattcagtgaatcatcgagtctttgaac…
Armillaria_novae_zelandiae	Arm00314	New_Zealand	AF329926	gagaactgttgctgacctgttaaagggtatgtgcacgttgtgagtgttgcgttttattcttttttccctgtgcacgtttgtagacttggttgttgagtggttagaagggttgctggaaagctctctttgcttaggattgaagggttgctgcaaagctccctttgcctaggatttcacttgtgcaaagctcgcgctttgtgtaccaggtctatgtctataatctcttgtatgtatagaatgtcttggttataggacgcaagtctttaaatggtatacaactttcaacaaccgatctcttggctctcgcatcgatgaagaacgcagcgaaatgcgataactaatgtgaattgcagaattcagtgaatcatcgagtctttgaacgcaccttgcgccctttgg…
Armillaria_limonea	Arm00311	New_Zealand	AF329927	gagaactgttgctgacctgtgaaagggtatgtgcacgttcaatgtgttgcgttttattcttttccccctgtgcacgtttgtagacttggttaggttttcgctgttgagtggttagaagggttgctttctagctccctttattttcactctgaagcggttagaaggggttgctttcaagctccctttgtgtaccaagtctatgtctataatctcttgtatgtctagaatgtcttgtttatgggacgcaagtcctttaaattttatacaactttcaacaacggatctcttggctctcgcatcgatgaagaacgcagcgaaatgcgataactaatgtgaattgcagaattcagtgaatcatcgagtctttgaacgcaccttgcgccctttggtattccgaag…
Armillaria_limonea	Arm00312	New_Zealand	AF329928	gagaactgttgctgacctgtgaaagggtatgtgcacgttcaatgtgttgcgttttattcttttccccctgtgcacgtttgtagacttggttaggttttcgctgttgagtggttagaagggttgctttctagctccctttattttcactctgaagcggttagaaggggttgctttcaagctccctttgtgtaccaagtctatgtctataatctcttgtatgtctagaatgtcttgtttatgggacgcaagtcctttaaattttatacaactttcaacaacggatctcttggctctcgcatcgatgaagaacgcagcgaaatgcgataactaatgtgaattgcagaattcagtgaatcatcgagtctttgaacgcaccttgcgccctttggtattccgaag…
Armillaria_limonea	Arm00309	New_Zealand	AF329929	gagaactgttgctgacctgtgaaagggtatgtgcacgttcaatgtgttgcgttttattcttttccccctgtgcacgtttgtagacttggttaggttttcgctgttgagtggttagaagggttgctttctagctccctttattttcactctgaagcggttagaagggttgctctcgagctccctttgtgtaccaagtctatgtctataatctcttgtatgtctagaatgtcttgtttatgggacgcaagtcctttaaattttatacaactttcaacaacggatctcttggctctcgcatcgatgaagaacgcagcgaaatgcgataactaatgtgaattgcagaattcagtgaatcatcgagtctttgaacgcaccttgcgccctttggtattccgaagg…
Armillaria_limonea	Arm00310	New_Zealand	AF329930	gagaactgttgctgacctgtgaaagggtatgtgcacgttcaatgtgttgcgttttattcttttccccctgtgcacgtttgtagacttggttagtttttcgctgttgagtggttagaagggttgctttctagctccctttattttcactctgaagcggttagaagggttgctcttgagctccctttgtgtaccaagtctatgtctataatctcttgtatgtctagaatgtcttgtttatgggacgcaagtcctttaaattttatacaactttcaacaacggatctcttggctctcgcatcgatgaagaacgcagcgaaatgcgataactaatgtgaattgcagaattcagtgaatcatcgagtctttgaacgcaccttgcgccctttggtattccgaagg…
Armillaria_aotearoa	Arm00303	New_Zealand	AF329931	gagaactgtcgctgacccgttaaaaggtatgtgcacgttcaaagtgttgcgttctattcttccacctgtgcacctttgtagacttggttaattttcgcaaagggttgctttcgagcactgtttgtgtaccaagtctatgtctatataatctcttgtatgtgtagaatgtcttgtttatgggatgcaagtcctttaaatgttatacaactttcaacaacggatctcttggctctcgcatcgatgaagaacgcagcgaaatgcgataactaatgtgaattgcagaattcagtgaatcatcgagtctttgaacgcaccttgcgccctttggtattccgaagggcatgcctgtttgagtgtcattaaattctcaacctcgccttcttttagtaggagtgcggc…
Armillaria_aotearoa	Arm00296	New_Zealand	AF329932	gagaactgttgctgacccgttaaaaggtatgtgcacgttcaaagtgttgcgttctattcttccacctgtgcacctttgtagacttggttaattttcgcaaagggttgctttcgagcactgtttgtgtaccaagtctatgtctatataatctcttgtatgtgtagaatgtcttgtttatgggatgcaagtcctttaaatgttatacaactttcaacaacggatctcttggctctcgcatcgatgaagaacgcagcgaaatgcgataactaatgtgaattgcagaattcagtgaatcatcgagtctttgaacgcaccttgcgccctttggtatttcaaagggcatgcctgtttgagtgtcattaaattctcaacctcgccttcttttagtaggagtgcggc…
Armillaria_aotearoa	Arm00294	New_Zealand	AF329933	gagaactgttgctgacccgttaaaaggtatgtgcacgttcaaagtgttgcgttctattcttccacctgtgcacctttgtagacttggttaattttcgcaaagggttgctttcgagcactgtttgtgtaccaagtctatgtctatataatctcttgtatgtgtagaatgtcttgtttatgggatgcaagtcctttaaatgttatacaactttcaacaacggatctcttggctctcgcatcgatgaagaacgcagcgaaatgcgataactaatgtgaattgcagaattcagtgaatcatcgagtctttgaacgcaccttgcgccctttggtattccaaagggcatgcctgtttgagtgtcattaaattctcaacctcgccttcttttagtaggagtgcggc…
Armillaria_hinnulea	Arm00033	Australia	AF394918	aaggatcattattgaaacttgaatcgtagcattgagagctgttgctgacctgttaaagggtatgtgcacgctcgaagtgttgcgttctattctttccacctgtgcacctttgtagacttggttaactttcgctctcgagcggttagaagggttgctttcgagctccctttgtctatcaagtctatgtctatataatctcttgtatgtctagaatgtcttgtttatgggacgcaagtcctttaaatcttatacaactttcaacaacggatctcttggctctcgcatcgatgaagaacgcagcgaaatgcgataactaatgtgaattgcagaattcagtgaatcatcgagtctttgaacgcaccttgcgccctttggtattccgaagggcatgcctgtttg…
Armillaria_novae_zelandiae	Arm00502	Chile	AF448417	gagaactgttgctgacctgttaaagggtatgtgcacgttgtgagtgttgcgttttattcttttttccctgtgcacgtttgtagacttggttgttgagtggttagaagggttgctgaaaagctctcattgcttaggatttcgctcttgaagggttgctgcaaagctccctttgcctaggatttcactaagcttgtcaggtctatgtctataatctcttgtatgtatagaatgtgttgtttataggacgcaagtcctttaaatgttatacaactttcaacaacggatctcttggctctcgcatcgatgaagaacgcagcgaaatgcgataactaatgtgaattgcagaattcagtgaatcatcgagtctttgaacgcaccttgcgccctttggtattccaa…
Armillaria_novae_zelandiae	Arm00503	Chile	AF448418	gagaactgttgctgacctgttaaagggtatgtgcacgttgtgagtgttgcgttttattcttttttccctgtgcacgtttgtagacttggttgttgagtggttagaagggttgctgaaaagctctctttgcttaggatttcgctcttgaagggttgctgcaaagctccctttgcctaggatttcactaagcttgtcaggtctatgtctataatctcttgtatgtatagaatgtgttgtttataggacgcaaatcctttaaatgttatacaactttcaacaacggatctcttggctctcgcatcgatgaagaacgcagcgaaatgcgataactaatgtgaattgcagaattcagtgaatcatcgagtctttgaacgcaccttgcgccctttggtattccaa…
Armillaria_novae_zelandiae	Arm00498	Malaysia	AF448419	gagaactgttgctgacctgttaaagggtatgtgcacgttttgagtgttgcgttttattgttttttccctgtgcacttttgtagagttggttaggaaatcgttgttgagtggtttgaagggttgctgaaaagctctctttgtctaagctaagcttaggatttcactcctcagcggtcagaagggttgctgtgaagctctctttgtctgccaagtctacgtctataaactcttgtatgtgtagaatgttttgtttataggacgcaagtcctttaaatgttatacaactttcaacaacggatctcttggctctcgcatcgatgaagaacgcagcgaaatgcgataactaatgtgaattgcagaattcagtgaatcatcgagtctttgaaagcaccttgcgcc…
Armillaria_sp	Arm00500	Indonesia	AF448420	gagaactgttgccgacctgttaaagggtatgtgcacgtttaaagtgttgcgttttattcttttttccctgtgcacgtttgtagagttggttaggaaatcgatgttgagtgttaattctcttaggatttcactcatcagcggtcagaagggttgctgtaaagctctctttgtcctgtaccaagtctatgtctataaactcttgtatgtgtagaatgttttgtttataggacgcaagtcctttaaatgttatacaactttcaacaacggatctcttggctctcgcatcgatgaagaacgcagcgaaatgcgataactaatgtgaattgcagaattcagtgaatcatcgagtctttgaacgcaccttgcgccctttggtattccgaagggcatgcctgtttg…
Armillaria_novae_zelandiae	Arm00499	Indonesia	AF448421	gagaactgttgctgacctgttaaagggtatgtgcacgtttaaagtgttgcgttttattcttttttccctgtgcacgtttgtagagttggttaggaaatcgttgttgagtgttaattctcttaggatttcactctgaagcggtcagaagggttgctgtgaagctctctttgtcctgtaccaagtctatgtctataaactcttgtatgtgtagaatgttttgtttataggacgcaagtcctttaaatgttatacaactttcaacaacggatctcttggctctcgcatcgatgaagaacgcagcgaaatgcgataactaatgtgaattgcagaattcagtgaatcatcgagtctttgaacgcaccttgcgccctttggtattccgaagggcatgcctgtttg…
Armillaria_montagnei_ex_luteobublina	Arm00501	Argentina	AF448422	gagaactgttgctgacctgttaaagggtatgtgcacgttctttgtgttgcgttttattgttttccccctgtgcacctttgtagacttggttaaggatgtcgctgttgagtggttagaagggttgctcttgagctccctttggtttcgaacggttgctttgttagcttcctttgatttcgaatggttgctttgttagcttcctttgatttcgaatggttgctttgttagctccctttgatttcgaacggttgctttgttagctccctttgaattgttttcactctgaagtggttagaaggggttgctctcgagctccctttctttgtctaccaagtctatgtctataatctcttgtatgtctagaatgtcttgtttattggatgcttgcgtcctttaaat…
Armillaria_montagnei_ex_luteobublina	Arm00504	Chile	AF448423	gagaactgttgctgacctgttaaagggtatgtgcacgttctttgtgttgcgttttattgttttccccctgtgcacctttgtagacttggttaaggatgtcgctgttgagtggttagaagggttgctcttgagctccctttggtttcgaacggttgctttgttagcttcctttgatttcgaatggttgctttgttagctccctttgatttcgaacggttgctttgttagctccctttgaattgttttcactctgaagtggttagaaggggttgctctcgagctccctttctttgtctaccaagtctatgtctataatctcttgtatgtctagaatgtcttgtttattggatgcttgcgtcctttaaatgttatacaactttcaacaacggatctcttggc…
Armillaria_sp	Arm00506	Chile	AF448424	gagaactgttgctgacctgttaaagggtatgtgcacgttctttgtgttgcgttttattgttttccccctgtgcacctttgtagacttggttaaggatgtcgctgttgagtggttagaagggttgctcttgagctccctttggtttcgaacggttgctttgttagcttcctttgatttcgaatggttgctttgttagctccctttgatttcgaacggttgctttgttagctccctttgaattgttttcactctgaagtggttagaaggggttgctctcgagctccctttctttgtctaccaagtctatgtctataatctcttgtatgtctagaatgtcttgtttattggatgcttgcgtcctttaaatgttatacaactttcaacaacggatctcttggc…
Armillaria_fumosa	Arm00509	Australia	AF454737	tcattattgnnnnnnntttgcgtagcattgagaactgttgctgacctgtgaaagggtaatgtgcacgttcgatgtgtagcgtttgattgtgatccacctgtgcacgtttgtatacttggtcagagatgggggggccccccccctttgttgtttcgctttcgagcggttagaagtgttgctcgtttttgagctcgctttgtgcaccaagtctatgtctatataatctcttgtatgttttagaatgtgttgtttatgggacgcaagtcctttaaatgttagacaactttcaacgacggatctcttggctctcgcatngatgaagaacgcagcgaaatgcgataactgatgtgaattgcagaattcagtgaatcatcgagtctttgaacgcatcttgcgccc…
Armillaria_pallidula	Arm00507	Australia	AF454738	tcattacttggaggantttgcctagcattgagaactgttgctgacctgtggggaaagggaaatatgtgcacgttggatgtgttgcgtttgattgttttccacctgtgcacatttgtagacttggttagaaggggggggcccycccctttgttgtttcgctttcgagcggttagaagtgttgctcgtttttgagctcgctttgtgcaccaagtctatgtctatataatctcttgtatgttttagaatgtgttgtttatgggacgcaagtcctttaaatgttatacaactttcaacaacggatctcttggctctcgcatcgatgaagaacgcagcgaaatgcgataactaatgtgaattgcagaattcagtgaatcatcgagtctttgaacgcatcttgcg…
Armillaria_novae_zelandiae	Arm00510	Australia	AF454739	tcattattgagaacaggaattgtagcattgagaactgttgctgacctgttaaagggtatgtgcacgttgtgagtgttgcgttttattcttttttccctgtgcacgtttgtagacttggttgttgagtggttagaagggttgctgaaaagctctctttgcttaggatttcgctcttgagcggattgaagggttgctgtaaagctccctttgcctaggatttcacttgtgcaaagctcgctttgtgtaccaggtctatgtctataatctcttgtatgtatagaatgtgttatttataggacgcaagtcctttaaatgttatacaactttcaacaacggatctcttggctctcgcatcgatgaagaacgcagcgaaatgcgataactaatgtgaattgcaga…
Armillaria_hinnulea	Arm00338	Tasmania	AF454740	tcattattgaaacttgaatcgtagcattgagaactgttgctgacctgttaaagggtatgtgcacgttcgaagtgttgcgttnnattctttccacctgtgcacctttgtagacttggttcctttcgctctcgagcggttagaagggttgctttcgagctccctttgtctaccaagtctatgtctanataatctctngtatgtctagaatgtcttgtttatgggacgcaagtcctttaaatcttatacaactttcaacaacggatctcttggctctcgcatcgatgaagaacgcagcgaaatgcgataactaatgtgaattgcagaattcagtgaatcatcgagtctttgaacgcaccttgcgccctttggtattccgaagggcatgcctgtttgagtgtc…
Armillaria_hinnulea	Arm00508	Australia	AF454740	tcattattgaaacttgaatcgtagcattgagaactgttgctgacctgttaaagggtatgtgcacgttcgaagtgttgcgttnnattctttccacctgtgcacctttgtagacttggttcctttcgctctcgagcggttagaagggttgctttcgagctccctttgtctaccaagtctatgtctanataatctctngtatgtctagaatgtcttgtttatgggacgcaagtcctttaaatcttatacaactttcaacaacggatctcttggctctcgcatcgatgaagaacgcagcgaaatgcgataactaatgtgaattgcagaattcagtgaatcatcgagtctttgaacgcaccttgcgccctttggtattccgaagggcatgcctgtttgagtgtc…
Armillaria_luteobubalina	Arm00512	Australia	AF454741	tcattattgaagctttttttcgtagcgttgagagctgttgctgacctgttaaagggtatgtgcacgttcaaagtgttgcgttttattcttttccccctgtgcacctttgtagacttggttaaggatgtcgctgttgagtgttgctcttgagctccctttgttggtttcactctgaagcggttgaaggggttgctttcaagcttccctttctttgtctaccaagtctatgtctataatctcttgtatgtgtagaatgtcttgtctattggatgcttgcgtcctttaaatcttatacaactttcaacaacggatctcttggctctcgcatcgatgaagaacgcagcgaaatgcgataactaatgtgaattgcagaattcagtgaatcatcgagtctttgaa…
Armillaria_luteobubalina	Arm00513	Australia	AF454742	tcattattgaagcttttttcgtagcgttgagagctgttgctgacctgttaaagggtatgtgcacgttcaaagtgttgcgttttattcttttccccctgtgcacctttgtagacttggttaaggatgtcgctgttgagtgttgctcttgagctccctttgattttcgaagggtagctccctttgttggtttcactctgaagcggttgaaggggttgctttcaagcttccctttctttgtctaccaagtctatgtctataatctcttgtatgtgtagaatgtcttgtttattggatgcttgcgtcctttaaatcttatacaactttcaacaacggatctcttggctctcgcatcgatgaagaacgcagcgaaatgcgataactaatgtgaattgcagaatt…
Armillaria_luteobubalina	Arm00511	Australia	AF454743	tcattattgaagcttgaattgtagcattgagagctgttgctgacctgttaaagggtatgtgcacgttcaaagtgttgcgttttattcttttccccctgtgcacctttgtagacttggttaaggatgtcgctgttgagtgttgctcttgagctccctttgattttcgaagggtagctccctttgttggtttcactctgaagcggttgaaggggttgctttcaagcttccctttctttgtctaccaagtctatgtctataatctcttgtatgtgtagaatgtcttgtttattggatgcttgcgtcctttaaatcttatacaactttcaacaacggatctcttggctctcgcatcgatgaagaacgcagcgaaatgcgataactaatgtgaattgcagaatt…
Armillaria_gallica	Arm00496	South_Africa	AY190247	ctccgtaggtgaacctgcggaaggatcattattgaacttgaatcgtagcattgagaactgttgctgacctgttaaagggtatgtgcacgttcgacgtgttgcgttctattcatccacctgtgcacctttgtagacttgattaactttcgctctcgagcggttagaagggttgctttcgagctccctttgtctatcaagtctatgtctatataatctcttgtatgtctagaatgtcttgtttatgggacgcaagtcctttaaatcttatacaactttcaacaacggatctcttggctctcgcatcgatgaagaacgcagcgaaatgcgataactaatgtgaattgcagaattcagtgaatcatcgagtctttgaacgcaccttgcgccctttggtattcc…
Armillaria_gallica	Arm00497	South_Africa	AY190248	ctccgtaggtgaacctgcggaaggatcattattgaacttgaatcgtagcattgagaactgttgctgacctgttaaagggtatgtgcacgttcgacgtgttgcgttctattcatccacctgtgcacctttgtagacttgattaactttcgctctcgagcggttagaagggttgctttcgagctccctttgtctatcaagtctatgtctatataatctcttgtatgtctagaatgtcttgtttatgggacgcaagtcctttaaatcttatacaactttcaacaacggatctcttggctctcgcatcgatgaagaacgcagcgaaatgcgataactaatgtgaattgcagaattcagtgaatcatcgagtctttgaacgcaccttgcgccctttggtattcc…
Armillaria_solidipes	Arm00409	USA	AY213552	gcggaaggatcattattgaaacttgaatcgtagcattgagaactgttgctgacctgttaaagggtatgtgcacgttcgacgtgttgcgttctattcatccacctgtgcacctttgtagacttgattaactttcgctctcgagcggttagaagggttgctttcgagctccctttgtctgtcaagtctatgtctatataatctcttgtatgtctagaatgtcttgtttatgggacgcaagtcctttaaatcttatacaactttcaacaacggatctcttggctctcgcatcgatgaagaacgcagcgaaatgcgataactaatgtgaattgcagaattcagtgaatcatcgagtctttgaacgcaccttgcgccctttggtattccgaagggcatgcctgt…
Armillaria_solidipes	Arm00410	USA	AY213553	gcggaaggatcattattgaaacttgaatcgtagcattgagaactgttgctgacctgttaaagggtatgtgcacgttcgacgtgttgcgttctatycatccacctgtgcacctttgtagacttgattaactttcgctctcgagcggttagaagggttgctttcgagctccctttgtctatctagtctatgtctatataatctcttgtatgtctagaatgtcttgtttatgggacgcaagtcctttaaatcttatacaactttcaacaacggatctcttggctctcgcatcgatgaagaacgcagcgaaatgcgataactaatgtgaattgcagaattcagtgaatcatcgagtctttgaacgcaccttgcgccctttggtattccgaagggcatgcctgt…
Armillaria_solidipes	Arm00408	USA	AY213554	gcggaaggatcattattgaaacttgaatcgtagcattgagaactgttgctgacctgttaaagggtatgtgcacgttcgacgtgttgcgttctattcatccacctgtgcacctttgtagacttgattaactttcgctctcgagcggttagaagggttgctttcgagctccctttgtctatctagtctatgtctatataatctcttgtatgtctagaatgtcttgtttatgggacgcaagtcctttaaatcttatacaactttcaacaacggatctcttggctctcgcatcgatgaagaacgcagcgaaatgcgataactaatgtgaattgcagaattcagtgaatcatcgagtctttgaacgcaccttgcgccctctggtattccgaagggcatgcctgt…
Armillaria_gemina	Arm00396	USA	AY213555	gcggaaggatcattattgaaacttgaatcgtagcattgagaactgttgctgacctgttaaagggtatgtgcacgttcgacgtgttgcgttctattcatccacctgtgcacctttgtagacttgattaactttcgctctcgagcggttagaagggttgctttcgagctccctttgtctatcaagtctatgtctatataatctcttgtatgtctagaatgtcttgtttatgggacgcaagtcctttaaatcttatacaactttcaacaacggatctcttggctctcgcatcgatgaagaacgcagcgaaatgcgataactaatgtgaattgcagaattcagtgaatcatcgagtctttgaacgcaccttgcgccctttggtattccgaagggcatgcctgt…
Armillaria_gemina	Arm00397	USA	AY213556	gcggaaggatcattattgaaacttgaatcgtagcattgagaactgttgctgacctgttaaagggtatgtgcacgttcgacgtgttgcgttctattcatccacctgtgcacctttgtagacttgattaactttcgctctcgagcggttagaagggttgctttcgagctccctttgtctatcaagtctatgtctatataatctcttgtatgtctagaatgtcttgtttatgggacgcaagtcctttaaatcttatacaactttcaacaacggatctcttggctctcgcatcgatgaagaacgcagcgaaatgcgataactaatgtgaattgcagaattcagtgaatcatcgagtctttgaacgcaccttgcgccctttggtattccgaagggcatgcctgt…
Armillaria_gemina	Arm00397	USA	AY213557	gcggaaggatcattattgaaacttgaatcgtagcattgagaactgttgctgacctgttaaagggtatgtgcacgttcgacgtgttgcgttctattcatccacctgtgcacctttgtagacttgattaactttcgctctcgagcggttagaagggttgctttcgagctccctttgtctatcaagtctatgtctatataatctcttgtatgtctagaatgtcttgtttatgggacgcaagtcctttaaatcttatacaactttcaacaacggatctcttggctctcgcatcgatgaagaacgcagcgaaatgcgataactaatgtgaattgcagaattcagtgaatcatcgagtctttgaacgcaccttgcgccctttggtattccgaagggcatgcctgt…
Armillaria_gemina	Arm00395	USA	AY213558	gcggaaggatcattattgaaacttgaatcgtagcattgagaactgttgctgacctgttaaagggtatgtgcacgttcgacgtgttgcgttctattcatccacctgtgcacctttgtagacttgattaactttcgctctcgagcggttagaagggttgctttcgagctccctttgtctatcaagtctatgtctatataatctcttgtatgtctagaatgtcttgtttatgggacgcaagtcctttaaatcttatacaactttcaacaacggatctcttggctctcgcatcgatgaagaacgcagcgaaatgcgataactaatgtgaattgcagaattcagtgaatcatcgagtctttgaacgcaccttgcgccctttggtattccgaagggcatgcctgt…
Armillaria_calvescens	Arm00376	USA	AY213559	gcggaaggatcattattgaaacttgaatcgtagcattgagaactgttgctgacctgttaaagggtatgtgcacgttcgacgtgttgcgttctattcatccacctgtgcacctttgtagacttgattaactttcgctctcgagcggttagaagggttgctttcgagctccctttgtctatcaagtctatgtctatataatctcttgtatgtctagaatgtcttgtttatgggacgcaagtcctttaaatcttatacaactttcaacaacggatctcttggctctcgcatcgataaagaacgcagcgaaatgcgataactaatgtgaattgcagaattcagtgaatcatcgagtctttgaacgcaccttgcgccctttggtattccgaagggcatgcctgt…
Armillaria_calvescens	Arm00374	USA	AY213560	gcggaaggatcattattgaaacttgaatcgtagcattgagaactgttgctgacctgttaaagggtatgtgcacgttcgacgtgttgcgttctattcatccacctgtgcacctttgtagacttgattaactttcgctctcgagcggttagaagggttgctttcgagctccctttgtctatcaagtctatgtctatataatctcttgtatgtctagaatgtcttgtttatgggacgcaagtcctttaaatcttatacaactttcaacaacggatctcttggctctcgcatcgatgaagaacgcagcgaaatgcgataactaatgtgaattgcagaattcagtgaatcatcgagtctttgaacgcaccttgcgccctttggtattccgaagggcatgcctgt…
Armillaria_calvescens	Arm00374	USA	AY213561	gcggaaggatcattattgaaacttgaatcgtagcattgagaactgttgctgacctgttaaagggtatgtgcacgttcgacgtgttgcgttctattcatccacctgtgcacctttgtagacttgattaactttcgctctcgagcggttagaagggttgctttcgagctccctttgtctatcaagtctatgtctatataatctcttgtatgtctagaatgtcttgtttatgggacgcaagtcctttaaatcttatacaactttcaacaacggatctcttggctctcgcatcgatgaagaacgcagcgaaatgcgataactaatgtgaattgcagaattcagtgaatcatcgagtctttgaacgcaccttgcgccctttggtattccgaagggcatgcctgt…
Armillaria_calvescens	Arm00375	USA	AY213562	gcggaaggatcattattgaaacttgaatcgtagcatygagaactgttgctgacctgttaaagggtatgtgcacgttcgacgygttgcgttctattcatccacctgtgcacctttgtagacttgattaaytttcgctctcgagcggttagaagggttgctttcgagctccctttgtctatcaagtctatgtctatataatctcttgtatgtctagaatgtcttgtttatgggaygcaagtcctttaaatcttatacaactttcaacaacggatctcttggctctcgcatcgatgaagaacgcagcgaaatgcgataactaatgtgaattgcagaattcagtgaatcatcgagtctttgaacgcaccttgcgccctttggtattccgaagggcatgcctgt…
Armillaria_sinapina	Arm00044	Canada	AY213563	gcggaaggatcattattgaaacttgaatcgtagcattgagaactgttgctgacctgttaaagggtatgtgcacgttcgatgtgttgcgttctattcatccacctgtgcacctttgtagacttgattaactttcgctctcgagcggttagaagggttgctttcgagctccctttgtctatcaagtctatgtctatataatctcttgtatgtctagaatgtcttgtttatgggacgcaagtcctctaaatcttatacaactttcaacaacggatctcttggctctcgcatcgatgaagaacgcagcgaaatgcgataactaatgtgaattgcagaattcagtgaatcatcgagtctttgaacgcaccttgcgccctttggtattccgaagggcatgcctgt…
Armillaria_sinapina	Arm00044	Canada	AY213564	gcggaaggatcattattgaaacttgaatcgtagcattgagaactgttgctgacctgttaaaagggtatgtgcacgttcgacgtgttgcgttctattcatccacctgtgcacctttgtagacttgattaactttcgctctcgagcggttagaagggttgctttcgagctccctttgtctatcaagtctatgtctatataatctcttgtatgtctagaatgtcttgtttatgggacgcaagtcctttaaatcttatacaactttcaacaacggatctcttggctctcgcatcgatgaagaacgcagcgaaatgcgataactaatgtgaattgcagaattcagtgaatcatcgagtctttgaacgcaccttgcgccctttggtattccgaagggcatgcctg…
Armillaria_sinapina	Arm00412	USA	AY213565	gcggaaggatcattattgaaacttgaatcgtagcatcgagaactgttgctgacctgttaaagggtatgtgcacgttcgacgtgttgcgttctattcatccacctgtgcacctttgtagacttgattaactttcgctctcgagcggttagaagggttgctttcgagctccctttgtctatcaagtctatgtctatataatctcttgtatgtctagaatgtcttgtttatgggacgcaagtcctttaaatcttatacaactttcaacaacggatctcttggctctcgcatcgatgaagaacgcagcgaaatgcgataactaatgtgaattgcagaattcagtgaatcatcgagtctttgaacgcaccttgcgccctttggtattccgaagggcatgcctgt…
Armillaria_sinapina	Arm00413	USA	AY213566	gcggaaggatcattattgaaacttgaatcgtagcatcgagaactgttgctgacctgttaaagggtatgtgcacgttcgacgtgttgcgttctattcatccacctgtgcacctttgtagacttgattaactttcgctctcgagcggttagaagggttgctttcgagctccctttgtctatcaagtctatgtctatataatctcttgtatgtctagaatgtcttgtttatgggacgcaagtcctttaaatcttatacaactttcaacaacggatctcttggctctcgcatcgatgaagaacgcagcgaaatgcgataactaatgtgaattgcagaattcagtgaatcatcgagtctttgaacgcaccttgcgccctttggtattccgaagggcatgcctgt…
Armillaria_sinapina	Arm00413	USA	AY213567	gcggaaggatcattattgaaacttgaatcgtagcatcgagaactgttgctgacctgttaaaagggtatgtgcacgttcgacgtgttgcgttctattcatccacctgtgcacctttgtagacttgattaactttcgctctcgagcggttagaagggttgctttcgagctccctttgtctatcaagtctatgtctatataatctcttgtatgtctagaatgtcttgtttatgggacgcaagtcctttaaatcttatacaactttcaacaacggatctcttggctctcgcatcgatgaagaacgcagcgaaatgcgataactaatgtgaattgcagaattcagtgaatcatcgagtctttgaacgcaccttgcgccctttggtattccgaagggcatgcctg…
Armillaria_gallica	Arm00041	Canada	AY213568	gcggaaggatcattattgaaacttgaatcgtagcatygagaaytgttgctgacctgttaaagggtatgtgcacgttcgacgtgttgcgttctattcatccacctgtgcacctttgtagacttgattaactttcgctctcgagcggttagaagggttgctttcgagctccctttgtctatcaagtctatgtctatataatctcttgtatgtctagaatgtcttgtttatgggacgcaagtcctttaaatcttatacaactttcaacaacggatctcttggctctcgcatcgatgaagaacgcagcgaaatgcgataactaatgtgaattgcagaattcagtgaatcatcgagtctttgaacgcaccttgcgccctttggtattccgaagggcatgcctgt…
Armillaria_gallica	Arm00389	USA	AY213570	gcggaaggatcattattgaaacttgaatcgtagcattgagaactgttgctgacctgttaaagggtatgtgcacgttcgacgtgttgcgttctattcatccacctgtgcacctttgtagacttgattaactttcgctctcgagcggttagaagggttgctttcgagctccctttgtctatcaagtctatgtctatataatctcttgtatgtctagaatgtcttgtttatgggacgcaagtcctttaaatcttatacaactttcaacaacggatctcttggctctcgcatcgatgaagaacgcagcgaaatgcgataactaatgtgaattgcagaattcagtgaatcatcgagtctttgaacgcaccttgcgccctttggtattccgaagggcatgcctgt…
Armillaria_gallica	Arm00389	USA	AY213569	gcggaaggatcattattgaaacttgaatcgtagcattgagaactgttgctgacctgttaaagggtatgtgcacgttcgacgtgttgcgttctattcatccacctgtgcacctttgtagacttgattaactttcgctctcgagcggttagaagggttgctttcgagctccctttgtctatcaagtctatgtctatataatctcttgtatgtctagaatgtcttgtttatgggacgcaagtcctttaaatcttatacaactttcaacaacggatctcttggctctcgcatcgatgaagaacgcagcgaaatgcgataactaatgtgaattgcagaattcagtgaatcatcgagtctttgaacgcaccttgcgccctttggtattccgaagggcatgcctgt…
Armillaria_gallica	Arm00390	USA	AY213571	gcggaaggatcattattgaaacttgaatcgtagcattgagaactgttgctgacctgttaaagggtatgtgcacgttcgacgtgttgcgttctattcatccacctgtgcacctttgtagacttgattaactttcgctctcgagcggttagaagggttgctttcgagctccctttgtctatcaagtctatgtctatataatctcttgtatgtctagaatgtcttgtttatgggacgcaagtcctttaaatcttatacaactttcaacaacggatctcttggctctcgcatcgatgaagaacgcagcgaaatgcgataactaatgtgaattgcagaattcagtgaatcatcgagtctttgaacgcaccttgcgccctttggtattccgaagggcatgcctgt…
Armillaria_nabsnona	Arm00405	USA	AY213572	gcggaaggatcattattgaaacttgaatcgtagcattaagaactgttgctgacctgttaaagggtatgtgcacgttcgacgtgctgcgttctattcatccacctgtgcacctttgtagacttgattaactttcgctctcgagcggttagaagggttgctttcgagctccctttgtctatcaagtctatgtctatataatctcttgtatgtctagaatgtcttgtttatgggacgcaagtcctttaaatcttatacaactttcaacaacggatctcttggctctcgcatcgatgaagaacgcagcgaaatgcgataactaatgtgaattgcagaattcagtgaatcatcgagtctttgaacgcaccttgcgccctttggtattccgaagggcatgcctgt…
Armillaria_nabsnona	Arm00043	Canada	AY213573	gcggaaggatcattattgaaacttgaatcgtagcattaagaactgttgctgacctgttaaagggtatgtgcacgttcgacgtgctgcgttctattcwtccacctgtgcacctttgtagacttgattaactttcgctctcgagcggttagaagggttgctttcgagctccctttgtctatcaagtctatgtctatataatctcttgtatgtctagaatgtcttgtttatgggacgcaagtcctttaaatcttatacaactttcaacaacggatctcttggctctcgcatcgatgaagaacgcagcgaaatgcgataactaatgtgaattgcagaattcagtgaatcatcgagtctttgaacgcaccttgcgccctttggtattccgaagggcatgcctgt…
Armillaria_nabsnona	Arm00407	USA	AY213574	gcggaaggatcattattgaaacttgaatcgtagcattgagaactgttgctgacctgttaaagggtatgtgcacgttcgacatgctgcgttctattcatccacctgtgcacctttgtagacttgattaactttcgctctcgagcggttagaggggttgctttcgagctccctttgtctatcaagtctaagtctatataatctcttgtaagtctagaatgtcttgtttatgggacgcaagtcctttaaatcttatacaactttcaacaacggatctcttggctctcgcatcgatgaagaacgcagcgaaatgcgataactaatgtgaattgcagaattcagtgaatcatcgagtctttgaacgcaccttgcgccctttggtattccgaagggcatgcctgt…
Armillaria_altimontana	Arm00357	USA	AY213575	gcggaaggatcattattgaaacttgaatcgtagcatygagaactgttgctgacctgttaaagggtatgtgcacgttcgacgtgttgcgttctattcatccacctgtgcacctttgtagacttgattaactttcgctctcgagcggttagaagggttgctttcgagctccctttgtctatcaagtctatgtctatataatctcttgtatgtctagaatgtcttgtttatgggacgcaagtcctttaaatcttatacaactttcaacaacggatctcttggctctcgcatcgatgaagaacgcagcgaaatgcgataactaatgtgaattgcagaattcagtgaatcatcgagtctttgaacgcaccttgcgccctttggtattccgaagggcatgcctgt…
Armillaria_altimontana	Arm00357	USA	AY213576	gcggaaggatcattattgaaacttgaatcgtagcatygagaactgttgctgacctgttaaagggtatgtgcacgttcgacgtgttgcgttctattcatccacctgtgcacctttgtagacttgattaactttcgctctcgagcggttagaagggttgctttcgagctccctttgtctatcaagtctatgtctatataatctcttgtatgtctagaatgtcttgtttatgggacgcaagtcctttaaatcttatacaactttcaacaacggatctcttggctctcgcatcgatgaagaacgcagcgaaatgcgataactaatgtgaattgcagaattcagtgaatcatcgagtctttgaacgcaccttgcgccctttggtattccgaagggcatgcctgt…
Armillaria_altimontana	Arm00359	USA	AY213577	gcggaaggatcattattgaaacttgaatcgtagcatygagaactgttgctgacctgttaaagggtatgtgcacgttcgacgtgttgcgttctattcatccacctgtgcacctttgtagacttgattaactttcgctctcgagcggttagaagggttgctttcgagctccctttgtctatcaagtctatgtctatataatctcttgtatgtctagaatgtcttgtttatgggacgcaagtcctttaaatcttatacaactttcaacaacggatctcttggctctcgcatcgatgaagaacgcagcgaaatgcgataactaatgtgaattgcagaattcagtgaatcatcgagtctttgaacgcaccttgcgccctttggtattccgaagggcatgcctgt…
Armillaria_altimontana	Arm00359	USA	AY213578	gcggaaggatcattattgaaacttgaatcgtagcatygagaactgttgctgacctgttaaagggtatgtgcacgttcgacgtgttgcgttctattcatccacctgtgcacctttgtagacttgattaactttcgctctcgagcggttagaagggttgctttcgagctccctttgtctatcaagtctatgtctatataatctcttgtatgtctagaatgtcttgtttatgggacgcaagtcctttaaatcttatacaactttcaacaacggatctcttggctctcgcatcgatgaagaacgcagcgaaatgcgataactaatgtgaattgcagaattcagtgaatcatcgagtctttgaacgcaccttgcgccctttggtattccgaagggcatgcctgt…
Armillaria_altimontana_Holotype	Arm00364	USA	AY213579	gcggaaggatcattattgaaacttgaatcgtagcatygagaactgttgctgacctgttaaagggtatgtgcacgttcgacgtgttgcgttctattcatccacctgtgcacctttgtagacttgattaactttcgctctcgagcggttagaagggttgctttcgagctccctttgtctatcaagtctatgtctatataatctcttgtatgtctagaatgtcttgtttatgggacgcaagtcctttaaatcttatacaactttcaacaacggatctcttggctctcgcatcgatgaagaacgcagcgaaatgcgataactaatgtgaattgcagaattcagtgaatcatcgagtctttgaacgcaccttgcgccctttggtattccgaagggcatgcctgt…
Armillaria_altimontana_Holotype	Arm00364	USA	AY213580	gcggaaggatcattattgaaacttgaatcgtagcatygagaactgttgctgacctgttaaagggtatgtgcacgttcgacgtgttgcgttctattcatccacctgtgcacctttgtagacttgattaactttcgctctcgagcggttagaagggttgctttcgagctccctttgtctatcaagtctatgtctatataatctcttgtatgtctagaatgtcttgtttatgggacgcaagtcctttaaatcttatacaactttcaacaacggatctcttggctctcgcatcgatgaagaacgcagcgaaatgcgataactaatgtgaattgcagaattcagtgaatcatcgagtctttgaacgcaccttgcgccctttggtattccgaagggcatgcctgt…
Armillaria_cepistipes	Arm00039	Canada	AY213581	gcggaaggatcattattgaaacttgaatcgtagcattgagaactgttgctgacctgttaaagggtatgtgcacgttcgacgtgttgcgttctattcatccacctgtgcacctttgtagacttgattaactttcgctctcgagcggttagaagggttgctttcgagctccctttgtctatcaagtctatgtctatataatctcttgtatgtctagaatgtcttgtttatgggacgcaagtcctttaaatcttatacaactttcaacaacggatctcttggctctcgcatcgatgaagaacgcagcgaaatgcgataactaatgtgaattgcagaattcagtgaatcatcgagtctttgaacgcaccttgcgccctttggtattccgaagggcatgcctgt…
Armillaria_cepistipes	Arm00040	Canada	AY213582	gcggaaggatcattattgaaacttgaatcgtagcattgagaactgttgctgacctgttaaagggtatgtgcacgttcgacgtgttgcgttctattcatccacctgtgcacctttgtagacttgattaactttcgctctcgagcggttagaagggttgctttcgagctccctttgtctatcaagtctatgtctatataatctcttgtatgtctagaatgtcttgtttatgggacgcaagtcctttaaatcttatacaactttcaacaacggatctcttggctctcgcatcgatgaagaacgcagcgaaatgcgataactaatgtgaattgcagaattcagtgaatcatcgagtctttgaacgcaccttgcgccctttggtattccgaagggcatgcctgt…
Armillaria_cepistipes	Arm00379	USA	AY213583	gcggaaggatcattattgaaacttgaatcgtagcattgagaactgttgctgacctgttaaagggtatgtgcacgttcgacgtgttgcgttgtattcatccacctgtgcacctttgtagacttgattaactttcgctctcgagcggttagaagggttgctttcgagctccctttgtctatcaagtctatgtctatataatctcttgtatgtctagaatgtcttgtttatgggacgcaagtcctttaaatcttatacaactttcaacaacggatctcttggctctcgcatcgatgaagaacgcagcgaaatgcgataactaatgtgaattgcagaattcagtgaatcatcgagtctttgaacgcaccttgcgccctttggtattccgaagggcatgcctgt…
Armillaria_mellea	Arm00404	USA	AY213584	gcggaaggatcattattgaaacttgaattcgtactattgagaactgttgctgacctgttaaagggtaygtgcacgttcaaagtcttacgcgttctgttctaatccacctgtgcacctttgtagacttggttaagctttgctttcgggttgcttgctttcgagctaagctycctttgttgtttatcttaccaagtctatgtctaacttttgtatgtttagaatgtcttgtttatcggacgcaagtcctttaaatsttatacaactttcaacaacggatctcttggctctcgcatcgatgaagaacgcagcgaaatgcgataactaatgtgaattgcagaattcagtgaatcatcgagtctttgaacgcaccttgcgccctttggtattccaaagggcatg…
Armillaria_mellea	Arm00404	USA	AY213585	gcggaaggatcattattgaaacttgaattcgtactattgagaactgttgctgacctgttaaagggtaygtgcacgttcaaagtcttacgcgttctgttctaatccacctgtgcacctttgtagacttggttaagctttgctttcgggttgcttgctttcgagctaagctycctttgttgtttatcttaccaagtctatgtctataaacttttgtatgtttagaatgtcttgtttatcggacgcaagtcctttaaatsttatacaactttcaacaacggatctcttggctctcgcatcgatgaagaacgcagcgaaatgcgataactaatgtgaattgcagaattcagtgaatcatcgagtctttgaacgcaccttgcgccctttggtattccaaagggc…
Armillaria_mellea	Arm00402	USA	AY213586	gcggaaggatcattattgaaacttgaattcgtactattgagaactgttgctgacctgttaaagggtacgtgcacgttcaaagtcttacgcgttctgttctaatccacctgtgcacctttgtagacttggttaagcttcgctttcgagtggtttgaagggttgcttgctttcgagctaagctccctttgtttgtcttaccaagtctatgtctatataaacttttgtatgtttagaatgtcttgtttatcggacgcaagtcctttaaatgttatacaactttcaacaacggatctcttggctctcgcatcgatgaagaacgcagcgaaatgcgataactaatgtgaattgcagaattcagtgaatcatcgagtctttgaacgcaccttgcgccctttggta…
Armillaria_mellea	Arm00403	USA	AY213587	gcggaaggatcattattgaaacttgaattcgtactattgagaactgttgctgacctgttaaacggcatgtgcacgttcaaagtcttacgcgttctgttctaatccacctgtgcacctttgtagacttggttaagcttcgctttcgagtggtttgaagggttgcttgctttccagctaagctccctttgtttgtcttaccaagtctatgtctatataaacttttgtatgtttagaatgtcttgtttatcggacgcaagtcctttaaatcttatacaactttcaacaacggatctcttggctctcgcatcgatgaagaacgcagcgaaatgcgataactaatgtgaattgcagaattcagtgaatcatcgagtctttgaacgcaccttgcgccctttggta…
Armillaria_tabescens	Arm00417	USA	AY213588	gcggaaggatcattattgaaacttgaatcgtagcatggagaactgttgctgacccgcaagggtatgtgcacgtttgaagtgttgcgttctattcatccacctgtgcacctttgtagacttggttaactttcgccctagggcggatagaagggttgctttcgagctccctttgtcttaccaagtctatgtctatataatctcttgtatgtctagaatgtcttgtttataggacgcaagtcctttaaatcttatacaactttcaacaacggatctcttggctctcgcatcgatgaagaacgcagcgaaatgcgataactaatgtgaattgcagaattcagtgaatcatcgagtctttgaacgcaccttgcgccctttggtattccgaagggcatgcctgtt…
Armillaria_tabescens	Arm00419	USA	AY213589	gcggaaggatcattattgaaacttgaatcgtagcatggagaactgttgctgacccgcaagggtatgtgcacgtctgaagtgttgcgttctattcatccacctgtgcacctttgtagacttggttaactttcgccctagggcggatagaagggttgctttcgagctccctttgtcttaccaagtctatgtctatataatctcttgtatgtctagaatgtcttgtttataggacgcaagtcctttaaatcttatacaactttcaacaacggatctcttggctctcgcatcgatgaagaacgcagcgaaatgcgataactaatgtgaattgcagaattcagtgaatcatcgagtctttgaacgcaccttgcgccctttggtattccgaagggcatgcctgtt…
Armillaria_tabescens	Arm00418	USA	AY213590	gcggaaggatcattattgaaacytgaatcgtagcatggagaactgttgctgacccgcaagggtatgtgcacgtttgaagtgttgcgttctattcatccacctgtgcacctttgtagacttggttaactttcgccytagggcggatagaagggttgctttcgagctccctttgtcttaccaagtctatgtctatataatctcttgtatgtctagaatgtcttgtttataggacgcaagtcctttaaatcttatacaactttcaacaacggatctcttggctctcgcatcgatgaagaacgcagcgaaatgcgataactaatgtgaattgcagaattcagtgaatcatcgagtctttgaacgcaccttgcgccctttggtattccgaagggcatgcctgtt…
Armillaria_heimii	Arm00477	Uganda	AY333914	cctgcggaaggatcattgttgaaaaatggttgttcgtagtatagagaattgttgctggcctgtttaaaagggtattgtgcacgttcgataggctacgttctacactgttctccacctgtgcatctttgtaggcttgggaggttgtcgaatcaaccaagtctatgtctatataatctcttgtatgtcttgaatgtgattgagttataggacgcaagtcctttaaacattgaaacaactttcaacaacggatctcttggctctcgcatcgatgaagaacgcagcgaaatgcgataactaatgtgaattgcagaattcagtgaatcatcgagtctttgaacgcaccttgcaccctttggtattccgaagggtatgcctgtttgagtgtcattaaattctcaa…
Armillaria_heimii	Arm00479	Kenya	AY333916	cggaaggatcattgttgaaaacggtcgttcgtggtatacagaattgttgctggcctgttaaaagggtattgtgcacgttcaatatgctgcgttctacactcttttccacctgtgcatgtttgtaggcttgggttgttagcatatttagttaacaagttgagtctatgtctatataatctcattgtatgtcttgaatgtctttggtttatgggacgcaagtcctttaaaaattgaaacaactttcaacaacggatctcttggctctcgcatcgatgaagaacgcagcgaaatgcgataactaatgtgaattgcagaattcagtgaatcatcgagtctttgaacgcaccttgcaccctttggtattcctcagggtatgcctgtttgagtgtcattaaattc…
Armillaria_heimii	Arm00481	Congo	AY333917	ctgcggaaggatcattgttgaaaaatggttgttcgtagtatagagaattgttgctggcctgtttaaaagggtattgtgcacgttcgataggctacgttctacactgttctccacctgtgcatctttgtaggcttgggaggttgtcgaatcaaccaagtctatgtctatataatctcttgtatgtcttgaatgtgattgagttataggacgcaagtcctttaaacattgaaacaactttcaacaacggatctcttggctctcgcatcgatgaagaacgcagcgaaatgcgataactaatgtgaattgcagaattcagtgaatcatcgagtctttgaacgcaccttgcaccctttggtattccgaagggtatgcctgtttgagtgtcattaaattctcaac…
Armillaria_heimii	Arm00482	Kenya	AY333918	cctgcggaaggatcattgttgaaaacggtcgttcgtggtatagagaattgttgctggcctgttaaaagggtattgtgcacgttcaatatgctgcgttctacactcttttccacctgtgcatgtttgtaggcttgggttgttagcatatttagttaacaagttgagtctatgtctatataatctcattgtatgtcttgaatgtctttggtttatgggacgcaagtcctttaaaaattgaaacaactttcaacaacggatctcttggctctcgcatcgatgaagaacgcagcgaaatgcgataactaatgtgaattgcagaattcagtgaatcatcgagtctttgaacgcaccttgcaccctttggtattcctcagggtatgcctgtttgagtgtcattaa…
Armillaria_sp_AFLP_Group_II	Arm00473	Kenya	AY333919	cctgcggaaggatcattgttgaaaacggtcgttcgtggtatagagaattgttgctggcctgttaaaagggtattgtgcacgttcaatatgctgcgttctacactcttttccacctgtgcatgtttgtaggcttgggttgttagcatatttagttaacaagttgagtctatgtctatataatctcattgtatgtcttgaatgtctttggtttatgggacgcaagtcctttaaaaattgaaacaactttcaacaacggatctcttggctctcgcatcgatgaagaacgcagcgaaatgcgataactaatgtgaattgcagaattcagtgaatcatcgagtctttgaacgcaccttgcaccctttggtattcctcagggtatgcctgtttgagtgtcattaa…
Armillaria_sp_AFLP_Group_II	Arm00474	Kenya	AY333920	agcatattgaacgtgcacaatacccttttaacaggccagcaacaattctctataccacgaacgaccgttttcaacaatgatcccttccgtagggtggacctgcggaaggatcattgttgaaaacggtcgttcgtggtatagagaattgttgctggcctgttaaaagggtattgtgcacgttcaatatgctgcgttctacactcttttccacctgtgcatctttgtaggcttgggttgttagcatatttagttaacaagttgagtctatgtctatataatctcattgtatgtcttgaatgtctttggtttatgggacgcaagtcctttaaaaattgaaacaactttcaacaacggatctcttggctctcgcatcgatgaagaacgcagcgaaatgcgata…
Armillaria_sp_AFLP_Group_II	Arm00475	Kenya	AY333921	ttcaacaatgatccttccgtaggttgacctgcggaaggatcattgttgaaaacggtcgttcgtggtatacagaattgttgctggcctgttaaaagggtattgtgcacgttcaatatgctgcgttctacactcttttccacctgtgcatgtttgtaggcttgggttgttagcatatttagttaacaagttgagtctatgtctatataatctcattgtatgtcttgaatgtctttggtttatgggacgcaagtcctttaaaaattgaaacaactttcaacaacggatctcttggctctcgcatcgatgaagaacgcagcgaaatgcgataactaatgtgaattgcagaattcagtgaatcatcgagtctttgaacgcaccttgcaccctttggtattcctc…
Armillaria_sp_AFLP_Group_II	Arm00476	Kenya	AY333922	cctgcggaaggatcattgttgaaaacggtcgttcgtggtatacagaattgttgctggcctgttaaaagggtattgtgcacgttcaatatgctgcgttctacactcttttccacctgtgcatgtttgtaggcttgggttgttagcatatttagttaacaagttgagtctatgtctatataatctcattgtatgtcttgaatgtctttggtttatgggacgcaagtcctttaaaaattgaaacaactttcaacaacggatctcttggctctcgcatcgatgaagaacgcagcgaaatgcgataactaatgtgaattgcagaattcagtgaatcatcgagtctttgaacgcaccttgcaccctttggtattcctcagggtatgcctgtttgagtgtcattaa…
Armillaria_Bhutanese_Group_2	Arm00469	Bhutan	AY554328	ctgcggaaggatcattattgaaacttgaatcgtagcattgagaactgttgctgacctgttaaagggtatgtgcacgttcgacgtgttgcgttctattcatccacctgtgcacctttgtagacttgattaactttcgctttcgagcggttagaagggttgctttcgagctccctttgtctatcaagtctatgtctatataatctcttgtatgtctagaatgtcttgtttatgggacgcaagtcctttaaatcttatacaactttcaacaacggatctcttggctctcgcatcgatgaagaacgcagcgaaatgcgataactaatgtgaattgcagaattcagtgaatcatcgagtctttgaacgcaccttgcgccctttggtattccgaagggcatgcct…
Armillaria_Bhutanese_Group_2	Arm00471	Bhutan	AY554329	tccgtaggtggaacctgcggaaggatcattattgaaacttgaatcgtagcattgagaactgttgctgacctgttaaagggtatgtgcacgttcgacgtgttgcgttctattcatccacctgtgcacctttgtagacttgattaactttcgctttcgagcggttagaagggttgctttcgagctccctttgtctatcaagtctatgtctatataatctcttgtatgtctagaatgtcttgtttatgggacgcaagtcctttaaatcttatacaactttcaacaacggatctcttggctctcgcatcgatgaagaacgcagcgaaatgcgataactaatgtgaattgcagaattcagtgaatcatcgagtctttgaacgcaccttgcgccctttggtattc…
Armillaria_Bhutanese_Group_2	Arm00467	Bhutan	AY554330	gctgacctgttaaagggtatgtgcacgttcgacgtgttgcgttctattcatccacctgtgcacctttgtagacttggttaactttcgctttcgagcggttagaagggttgctttcgagctccctttgtctatcaagtctatgtctatataatctcttgtatgtctagaatgtcttgtttatgggacgcaagtcctttaaatcttatacaactttcaacaacggatctcttggctctcgcatcgatgaagaacgcagcgaaatgcgataactaatgtgaattgcagaattcagtgaatcatcgagtctttgaacgcaccttgcgccctttggtattccgaagggcatgcctgtttgagtgtcattaaattctcaacctccccttctttcattaggagtgc…
Armillaria_Bhutanese_Group_2	Arm00468	Bhutan	AY554331	cctgcggaaggatcattattgaaacttgaatcgtagcattgagaactgttgctgacctgttaaagggtatgtgcacgttcgacgtgttgcgttctattcatccacctgtgcacctttgtagacttggttaactttcgctttcgagcggttagaagggttgctttcgagctccctttgtctatcaagtctatgtctatataatctcttgtatgtctagaatgtcttgtttatgggacgcaagtcctttaaatcttatacaactttcaacaacggatctcttggctctcgcatcgatgaagaacgcagcgaaatgcgataactaatgtgaattgcagaattcagtgaatcatcgagtctttgaacgcaccttgcgccctttggtattccgaagggcatgcc…
Armillaria_mellea_ssp_nipponica	Arm00466	Bhutan	AY554332	cggaaggatcattaatgaatcttgaacttgtagcattgagaactgttgctgacctgttaaagggtatgtgcacgttcaaactgttatgggttctgttcttatccacctgtgaacctttgtagacttggttaagcttcgctttcgagcggtttgaagggttgcttgcttgcaagctccctttgtcttaccgagtctatgtctatataaacttttgtatgtttagaatgtctttgtttatgggacgcaagtcctttaaatgttatacaactttcaacaacggatctcttggctctcgcatcgatgaagaacgcagcgaaatgcgataactaatgtgaattgcagaattcagtgaatcatcgagtctttgaacgcaccttgcgccctttggtattccaaagg…
Armillaria_mellea_ssp_nipponica	Arm00465	Bhutan	AY554333	tgcggaaggatcattaatgaatcttgaacttgtagcattgagaactgttgctgacctgttaaagggtatgtgcacgttcaaactgttatgggttctgttcttatccacctgtgaacctttgtagacttggttaagcttcgctttcgagcggtttgaagggttgcttgcttgcaagctccctttgtcttaccgagtctatgtctatataaacttttgtatgtttagaatgtctttgtttatgggacgcaagtcctttaaatgttatacaactttcaacaacggatctcttggctctcgcatcgatgaagaacgcagcgaaatgcgataactaatgtgaattgcagaattcagtgaatcatcgagtctttgaacgcaccttgcgccctttggtattccaaa…
Armillaria_fuscipes	Arm00427	Zimbabwe	AY882966	aaggatcattgttgaaaacggtcgttcgtggtatagagaattgttgctggcctgttaaaagggtattgtgcacgttcaatatgctgcgttctacactcttttccacctgtgcatctttgtaggcttgggttgttagcatatttagttaacaagttgagtctatgtctatataatctcattgtatgtcttgaatgtctttggtttatgggacgcaagtcctttaaaaattgaaacaactttcaacaacggatctcttggctctcgcatcgatgaagaacgcagcgaaatgcgataactaatgtgaattgcagaattcagtgaatcatcgagtctttgaacgcaccttgcaccctttggtattcctcagggtatgcctgtttgagtgtcattaaattctca…
Armillaria_fuscipes	Arm00456	Zimbabwe	AY882967	gatcattgttgaaaacggtcgttcgtggtatagagaattgttgctggcctgttaaaagggtattgtgcacgttcaatatgctgcgttctacactcttttccacctgtgcatctttgtaggcttgggttgttagcatatttagttaacaagttgagtctatgtctatataatctcattgtatgtcttgaatgtctttggtttatgggacgcaagtcctttaaaaattgaaacaactttcaacaacggatctcttggctctcgcatcgatgaagaacgcagcgaaatgcgataactaatgtgaattgcagaattcagtgaatcatcgagtctttgaacgcaccttgcaccctttggtattcctcagggtatgcctgtttgagtgtcattaaattctcaacc…
Armillaria_fuscipes	Arm00461	Ethiopia	AY882968	aaggatcattgttgaaaacagtcgttcgtggtatagagaattgttgctggcctgttaaaagggtattgtgcacgttcaatatgctgcgttctacactcttttccacctgtgcatgtttgtaggcttgggttgttagcatatttagttaacaagttgagtctatgtctatataatctcattgtatgtcttgaatgtgtttgattatgggacggcaagtcctttaaaaattgaaacaactttcaacaacggatctcttggctctcgcatcgatgaagaacgcagcgaaatgcgataactaatgtgaattgcagaattcagtgaatcatcgagtctttgaacgcaccttgcaccctttggtattcctcggggtatgcctgtttgagtgtcattaaattctca…
Armillaria_fuscipes	Arm00460	Ethiopia	AY882969	aaggatcattgttgaaaacagtcgttcgtggtatagagaattgttgctggcctgttaaaagggtattgtgcacgttcaatatgctgcgttctacactcttttccacctgtgcatgtttgtaggcttgggttgttagcatatttagttaacaagttgagtctatgtctatataatctcattgtatgtcttgaatgtgtttgattatgggacggcaagtcctttaaaaattgaaacaactttcaacaacggatctcttggctctcgcatcgatgaagaacgcagcgaaatgcgataactaatgtgaattgcagaattcagtgaatcatcgagtctttgaacgcaccttgcaccctttggtattcctcggggtatgcctgtttgagtgtcattaaattctca…
Armillaria_fuscipes	Arm00448	South_Africa	AY882970	aaggatcattgttgaaaacggtcgttcgtggtatagagaattgttgctggcctgttaaaagggtattgtgcacgttcaatatgctgcgttctacactcttttccacctgtgcatctttgtaggcttgggttgttagcatatttagttaacaagttgagtctatgtctatataatctcattgtatgtcttgaatgtctttggtttatgggacgcaagtcctttaaaaattgaaacaactttcaacaacggatctcttggctctcgcatcgatgaagaacgcagcgaaatgcgataactaatgtgaattgcagaattcagtgaatcatcgagtctttgaacgcaccttgcaccctttggtattcctcagggtatgcctgtttgagtgtcattaaattctca…
Armillaria_fuscipes	Arm00447	South_Africa	AY882971	aaggatcattgttgaaaacggtcgttcgtggtatagagaattgttgctggcctgttaaaagggtattgtgcacgttcaatatgctgcgttctacactcttttccacctgtgcatctttgtaggcttgggttgttagcatatttagttaacaagttgagtctatgtctatataatctcattgtatgtcttgaatgtctttggtttatgggacgcaagtcctttaaaaattgaaacaactttcaacaacggatctcttggctctcgcatcgatgaagaacgcagcgaaatgcgataactaatgtgaattgcagaattcagtgaatcatcgagtctttgaacgcaccttgcaccctttggtattcctcagggtatgcctgtttgagtgtcattaaattctca…
Armillaria_fuscipes	Arm00463	Kenya	AY882972	aaggatcattgttgaaaacggtcgttcgtggtatagagaattgttgctggcctgttaaaagggtattgtgcacgttcaatatgctgcgttctacactcttttccacctgtgcatgtttgtaggcttgggttgttagcatatttagttaacaagttgagtctatgtctatataatctcattgtatgtcttgaatgtctttggtttatgggacgcaagtcctttaaaaattgaaacaactttcaacaacggatctcttggctctcgcatcgatgaagaacgcagcgaaatgcgataactaatgtgaattgcagaattcagtgaatcatcgagtctttgaacgcaccttgcaccctttggtattcctcagggtatgcctgtttgagtgtcattaaattctca…
Armillaria_fuscipes	Arm00462	Kenya	AY882973	aaggatcattgttgaaaacggtcgttcgtggtatagagaattgttgctggcctgttaaaagggtattgtgcacgttcaatatgctgcgttctacactcttttccacctgtgcatgtttgtaggcttgggttgttagcatatttagttaacaagttgagtctatgtctatataatctcattgtatgtcttgaatgtctttggtttatgggacgcaagtcctttaaaaattgaaacaactttcaacaacggatctcttggctctcgcatcgatgaagaacgcagcgaaatgcgataactaatgtgaattgcagaattcagtgaatcatcgagtctttgaacgcaccttgcaccctttggtattcctcagggtatgcctgtttgagtgtcattaaattctca…
Armillaria_fuscipes	Arm00459	La_Reunion	AY882974	aaggatcattgttgaaaacggtcgttcgtggtatagagaattgttgctggcctgttaaaagggtattgtgcacgttcaatatgctgcgttctacactcttttccacctgtgcatctttgtaggcttgggttgttagcatatttagttaacaagttgagtctatgtctatataatctcattgtatgtcttgaatgtctttggtttatgggacgcaagtcctttaaaaattgaaacaactttcaacaacggatctcttggctctcgcatcgatgaagaacgcagcgaaatgcgataactaatgtgaattgcagaattcagtgaatcatcgagtctttgaacgcaccttgcaccctttggtattcctcagggtatgcctgtttgagtgtcattaaattctca…
Armillaria_fuscipes	Arm00450	La_Reunion	AY882975	aaggatcattgttgaaaacggtcgttcgtggtatagagaattgttgctggcctgttaaaagggtattgtgcacgttcaatatgctgcgttctacactcttttccacctgtgcatctttgtaggcttgggttgttagcatatttagttaacaagttgagtctatgtctatataatctcattgtatgtcttgaatgtctttggtttatgggacgcaagtcctttaaaaattgaaacaactttcaacaacggatctcttggctctcgcatcgatgaagaacgcagcgaaatgcgataactaatgtgaattgcagaattcagtgaatcatcgagtctttgaacgcaccttgcaccctttggtattcctcagggtatgcctgtttgagtgtcattaaattctca…
Armillaria_fuscipes	Arm00454	Malawi	AY882976	aaggatcattgttgaaaacggtcgttcgtggtatagagaattgttgctggcctgttaaaagggtattgtgcacgttcaatatgctgcgttctacactcttttccacctgtgcatctttgtaggcttgggttgttagcatatttagttaacaagttgagtctatgtctatataatctcattgtatgtcttgaatgtctttggtttatgggacgcaagtcctttaaaaattgaaacaactttcaacaacggatctcttggctctcgcatcgatgaagaacgcagcgaaatgcgataactaatgtgaattgcagaattcagtgaatcatcgagtctttgaacgcaccttgcaccctttggtattcctcagggtatgcctgtttgagtgtcattaaattctca…
Armillaria_fuscipes	Arm00455	Malawi	AY882977	aaggatcattgttgaaaacggtcgttcgtggtatagagaattgttgctggcctgttaaaagggtattgtgcacgttcaatatgctgcgttctacactcttttccacctgtgcatctttgtaggcttgggttgttagcatatttagttaacaagttgagtctatgtctatataatctcattgtatgtcttgaatgtctttggtttatgggacgcaagtcctttaaaaattgaaacaactttcaacaacggatctcttggctctcgcatcgatgaagaacgcagcgaaatgcgataactaatgtgaattgcagaattcagtgaatcatcgagtctttgaacgcaccttgcaccctttggtattcctcagggtatgcctgtttgagtgtcattaaattctca…
Armillaria_fuscipes	Arm00457	Tanzania	AY882978	ttgttgaaaacggtcgttcgtggtatagagaattgttgctggcctgttaaaagggtattgtgcacgttcaatatgctgcgttctacactcttttccacctgtgcatctttgtaggcttgggttgttagcatatttagttaacaagttgagtctatgtctatataatctcattgtatgtcttgaatgtctttggtttatgggacgcaagtcctttaaaaattgaaacaactttcaacaacggatctcttggctctcgcatcgatgaagaacgcagcgaaatgcgataactaatgtgaattgcagaattcagtgaatcatcgagtctttgaacgcaccttgcaccctttggtattcctcagggtatgcctgtttgagtgtcattaaattctcaacctcgca…
Armillaria_fuscipes	Arm00458	Tanzania	AY882979	aaggatcattgttgaaaacggtcgttcgtggtatagagaattgttgctggcctgttaaaagggtattgtgcacgttcaatatgctgcgttctacactcttttccacctgtgcatctttgtaggcttgggttgttagcatatttagttaacaagttgagtctatgtctatataatctcattgtatgtcttgaatgtctttggtttatgggacgcaagtcctttaaaaattgaaacaactttcaacaacggatctcttggctctcgcatcgatgaagaacgcagcgaaatgcgataactaatgtgaattgcagaattcagtgaatcatcgagtctttgaacgcaccttgcaccctttggtattcctcagggtatgcctgtttgagtgtcattaaattctca…
Armillaria_sp_African_Clade_B	Arm00449	Cameroon	AY882980	aaggatcattgttgaaaaatggttgttcgtagtatagagaattgttgctggcctgtttaaaagggtattgtgcacgttcgataggctacgttctacactgttctccacctgtgcatctttgtaggcttgggaggttgtcgaatcaaccaagtctatgtctatataatctcttgtatgtcttgaatgtgattgacttataggacggcaagtcctttaaacattgaaacaactttcaacaacggatctcttggctctcgcatcgatgaagaacgcagcgaaatgcgataactaatgtgaattgcagaattcagtgaatcatcgagtctttgaacgcaccttgcaccctttggtattccgaagggtatgcctgtttgagtgtcattaaattctcaacctctc…
Armillaria_sp_African_Clade_B	Arm00451	Zambia	AY882981	aaggatcattgttgaaaaatggttgttcgtagtatagagaattgttgctggcctgtttaaaagggtattgtgcacgttcgataggctacgttctacactgttctccacctgtgcatctttgtaggcttgggaggttgtcgaatcaaccaagtctatgtctatataatctcttgtatgtcttgaatgtgattgagttataggacgcaagtcctttaaacattgaaacaactttcaacaacggatctcttggctctcgcatcgatgaagaacgcagcgaaatgcgataactaatgtgaattgcagaattcagtgaatcatcgagtctttgaacgcaccttgcaccctttggtattccgaagggtatgcctgtttgagtgtcattaaattctcaacctctcg…
African_Clade_B	Arm00464	Zimbabwe	AY882982	aaggatcattgttgaaaaatggttgttcgtagtatagagaattgttgctggcctgtttaaaagggtattgtgcacgttcgataggctacgttctacactgttctccacctgtgcatctttgtaggcttgggaggttgtcgaatcaaccaagtctatgtctatataatctcttgtatgtcttgaatgtgattgagttataggacgcaagtcctttaaacattgaaacaactttcaacaacggatctcttggctctcgcatcgatgaagaacgcagcgaaatgcgataactaatgtgaattgcagaattcagtgaatcatcgagtctttgaacgcaccttgcaccctttggtattccgaagggtatgcctgtttgagtgtcattaaattctcaacctctcg…
African_Clade_B	Arm00432	Zimbabwe	AY882983	aaggatcattgttgaaaaatggttgttcgtagtatagagaattgttgctggcctgtttaaaagggtattgtgcacgttcgataggctacgttctacactgttctccacctgtgcatctttgtaggcttgggaggttgtcgaatcaaccaagtctatgtctatataatctcttgtatgtcttgaatgtgattgagttataggacgcaagtcctttaaacattgaaacaactttcaacaacggatctcttggctctcgcatcgatgaagaacgcagcgaaatgcgataactaatgtgaattgcagaattcagtgaatcatcgagtctttgaacgcaccttgcaccctttggtattccgaagggtatgcctgtttgagtgtcattaaattctcaacctctcg…
African_Clade_B	Arm00453	Zimbabwe	AY882984	aaagatcattgttgaaaaatggttgttcgtagtatagagaattgttgctggcctgtttaaaagggtattgtgcacgttcgataggctacgttctacactgttctccacctgtgcatctttgtaggcttgggaggttgtcgaatcaaccaagtctatgtctatataatctcttgtatgtcttgaatgtgattgacttataggacgcgcaagtcctttaaacattgaaacaactttcaacaacggatctcttggctctcgcatcgatgaagaacgcagcgaaatgcgataactaatgtgaattgcagaattcagtgaatcatcgagtctttgaacgcaccttgcaccctttggtattccgaagggtatgcctgtttgagtgtcattaaattctcaacctct…
African_Clade_B	Arm00452	Zimbabwe	AY882985	aaggatcattgttgaaaaatggttgttcgtagtatagagaattgttgctggcctgtttaaaagggtattgtgcacgttcgataggctacgttctacactgttctccacctgtgcatctttgtaggcttgggaggttgtcgaatcaaccaagtctatgtctatataatctcttgtatgtcttgaatgtgattgacttataggacgcgcaagtcctttaaacattgaaacaactttcaacaacggatctcttggctctcgcatcgatgaagaacgcagcgaaatgcgataactaatgtgaattgcagaattcagtgaatcatcgagtctttgaacgcaccttgcaccctttggtattccgaagggtatgcctgtttgagtgtcattaaattctcaacctct…
Armillaria_paulensis_Holotype	Arm00425	Brazil	EF639348	tgtcccntgcggaaggatcanttattgaagcttgaatcgtagcattgagaactgttgctgacctgttaaagggtatgtgcacgttcaaggtangttgcgttttattctttttccacctgtgcacgtttgtaaaccttggttaggatgtcactgttgagtggttagaaggggttgctgttgagcacgctttgattttgaagggttgcttttctagcatgcgtttgatttcgaaggattgctttctggctccctttgttgttttcacttcttttcagcggttagaagggtttgctctcgagcgttgcgtttctttgtctaccaangtcgtatgtctataatcatcttgtagtgtgtagaantgtgttgtttattggagtgcttgcgtccgtttaaatgtta…
Armillaria_borealis	Arm00171	Czech_Republic	EU257713	gtagcattgagaactgttgctgacctgttaaagggtatgtgcacgttcgacgtgttgcgttctattcatccacctgtgcacctttgtagacttgattaactttcgctctcgagcggttagaagggttgctttcgagctccctttgtctatcaagtctatgtctatataatctcttgtatgtctagaatgtcttgtttatgggacgcaagtcctttaaatcttatacaactttcaacaacggatctcttggctctcgcatcgatgaagaacgcagcgaaatgcgataactaatgtgaattgcagaattcagtgaatcatcgagtctttgaacgcaccttgcgccctttggtattccgaagggcatgcctgtttgagtgtcattaaattctcaacctcccc…
Armillaria_solidipes	Arm00184	Czech_Republic	EU257714	gaatcgtagcattgagaactgttgctgacctgttaaagggtatgtgcacgttcgacgtgttgcgttctattcatccacytgtgcacctttgtagacttgattaactttcgctctcgagcggttagaagggttgctttcgagctccctttgtctatcaagtctatgtctatataatctcttgtatgtctagaatgtcttgtttatgggaygcaagtccyttaaatcttatacaactttcaacaacggatctcttggctctcgcatcgatgaagaacgcagcgaaatgcgataactaatgtgaattgcagaattcagtgaatcatcgagtctttgaacgcaccttgcgccctttggtattccgaagggcatgcctgtttgagtgtcattaaattctcaacc…
Armillaria_cepistipes	Arm00172	Czech_Republic	EU257715	gaaacttgaatcgtagcattgagaactgttgctgacctgttaaagggtatgtgcacgttcgacgtgttgcgttctattcatccacctgtgcacctttgtagacttgattaactttcgctttcgagcggttagaagggctgctttcgagctccctttgtctatcaagtctatgtctatataatctcttgtatgtctagaatgtcttgtttatgggacgcaagtcctttaaatcttatacaactttcaacaacggatctcttggctctcgcatcgatgaagaacgcagcgaaatgcgataactaatgtgaattgcagaattcagtgaatcatcgagtctttgaacgcaccttgcgccctttggtattccgaagggcatgcctgtttgagtgtcattaaatt…
Armillaria_cepistipes	Arm00178	Czech_Republic	EU257716	gaaacttgaatcgtagcatcgagaactgttgctgacctgttaaagggtatgtgcacgttcgacgtgttgcgttctattcatccacctgtgcacctttgtagacttgattaactttcgctctcgagcggttagaagggctgctttcgagctccctttgtctatcaagtctatgtctatataatctcttgtatgtctagaatgtcttgtttatgggacgcaagtcctttaaatcttatacaactttcaacaacggatctcttggctctcgcatcgatgaagaacgcagcgaaatgcgataactaatgtgaattgcagaattcagtgaatcatcgagtctttgaacgcaccttgcgccctttggtattccgaagggcatgcctgtttgagtgtcattaaatt…
Armillaria_solidipes	Arm00185	Czech_Republic	EU257717	gaaacttgaatcgcagcattgagaactgttgctgacctgttaaagggtatgtgcacgttcgacgtgttgcgttctattcatccacctgtgcacctttgtagacttgattaactttcgctctcgagcggttagaagggttgctttcgagctccctttgtctatcaagtctatgtctatataatctcttgtatgtctagaatgtcttgtttatgggacgcaagtcctttaaatcttatacaactttcaacaacggatctcttggctctcgcatcgatgaagaacgcagcgaaatgcgataactaatgtgaattgcagaattcagtgaatcatcgagtctttgaacgcaccttgcgccctttggtattccgaagggcatgcctgtttgagtgtcattaaatt…
Armillaria_gallica	Arm00179	Czech_Republic	EU257718	gaaacttgaatcgtagcattgagaactgttgctgacctgttaaagggtatgtgcacgttcgacgtgttgcgttctattcatccacctgtgcacctttgtagacttgattaactttcgctctcgagcggttagaagggttgctttcgagctccctttgtctatcaagtctatgtctatataatctcttgtatgtctagaatgtcttgtttatgggacgcaagtcctttaaatcttatacaactttcaacaacggatctcttggctctcgcatcgatgaagaacgcagcgaaatgcgataactaatgtgaattgcagaattcagtgaatcatcgagtctttgaacgcaccttgcgccctttggtattccgaagggcatgcctgtttgagtgtcattaaatt…
Armillaria_cepistipes	Arm00173	Czech_Republic	EU257719	agaactgttgctgacctgttaaagggtatggcacgttcgacgtgttgcgttctattcatccacctgtgcacctttgtagacttgattaactttcgctttcgagcggttagaagggctgctttcgagctccctttgtctatcaagtctatgtctatataatctcttgtatgtctagaatgtcttgtttatgggacgcaagtcctttaaatcttatacaactttcaacaacggatctcttggctctcgcatcgatgaagaacgcagcgaaatgcgataactaatgtgaattgcagaattcagtgaatcatcgagtctttgaacgcaccttgcgccctttggtattccgaagggcatgcctgtttgagtgtcattaaattctcaacctccccttctttcatt…
Armillaria_ectypa	Arm00037	Austria	EU257720	gaaacttgaatcgtagcattgagaactgttgctgaccttgtaataagggtatgtgcacgttcaaagtgttgcgtgttctattcatccacctgtgcacctttgtagacttggttagctttcgccttaggacggataggaagggttgctttagggctccctttgtgtaccaagtctatgtctatataatctcttgtatgtcttagaatgttttgtttataggacggcaagtcctttaaaatcttatacaactttcaacaacggatctcttggctctcgcatcgatgaagaacgcagcgaaatgcgataactaatgtgaattgcagaattcagtgaatcatcgagtctttgaacgcaccttgcgccctttggtattccaaagggcatgcctgtttgagtgtc…
Armillaria_hinnulea	Arm00306	New_Zealand	EU734744	gagagctgttgctgacctgttaaaggtatgtgcacgctcaaagtgttgcgttctattctttccacctgtgcacctttgtagacttggttaactttcgctctcgagcggttagaagggttgctttcgagctccctttgtctatcaagtctatgtctatataatctcttgtatgtctagaatgtcttgtttatgggacgcaagtcctttaaatcttatacaactttcaacaacggatctcttggctctcgcatcgatgaagaacgcagcgaaatgcgataactaatgtgaattgcagaattcagtgaatcatcgagtctttgaacgcaccttgcgccctttggtattccgaagggcatgcctgtttgagtgtcattaaattctcaacctccccttctttta…
Armillaria_hinnulea	Arm00308	New_Zealand	EU734745	gagagctgttgctgacctgttaaagggtatgtgcacgctcgaagtgttgcgttctattctttccacctgtgcacctttgtagacttggttaactttcgctctcgagcggttagaagggttgctttcgagctccctttgtctatcaagtctatgtctatataatctcttgtatgtctagaatgtcttgtttatgggacgcaagtcctttaaatcttatacaactttcaacaacggatctcttggctctcgcatcgatgaagaacgcagcgaaatgcgataactaatgtgaattgcagaattcagtgaatcatcgagtctttgaacgcaccttgcgccctttggtattccgaagggcatgcctgtttgagtgtcattaaattctcaacctccccttctttt…
Armillaria_hinnulea	Arm00307	New_Zealand	EU734746	gagaactgttgctgacctgttaaagggtatgtgcacgttcgaagtgttgcgttctattctttccacctgtgcacctttgtagacttggttaactttcgctcttgagcggttagaagggttgctttcgagctccctttgtctaccaagtctatgtctatataatctcttgtatgtctagaatgtcttgtttatgggacgcaagtcctttaaatcttatacaactttcaacaacggatctcttggctctcgcatcgatgaagaacgcagcgaaatgcgataactaatgtgaattgcagaattcagtgaatcatcgagtctttgaacgcaccttgcgccctttggtattccgaagggcatgcctgtttgagtgtcattaaattctcaacctccccttctttt…
Armillaria_hinnulea	Arm00034	Australia	EU734747	gagaactgttgctgacctgttaaagggtatgtgcacgttcgaagtgttgcgttctattctttccacctgtgcacctttgtagacttggttaactttcgctctcgagcggttagaagggttgctttcgagctccctttgtctaccaagtctatgtctatataatctcttgtatgtctagaatgtcttgtttatgggatgcaagtcctttaaatcttatacaactttcaacaacggatctcttggctctcgcatcgatgaagaacgcagcgaaatgcgataactaatgtgaattgcagaattcagtgaatcatcgagtctttgaacgcaccttgcgccctttggtattccgaagggcatgcctgtttgagtgtcattaaattctcaacctccccttctttt…
Armillaria_novae_zelandiae	Arm00008	Argentina	FJ660935	gaaggatcattatgagacatgaatcgtagcattgagaactgttgctgacctgttaaagggtatgtgcacgttgtgagtgttgcgttttattcttttttccctgtgcacgtttgtagacttggttgttgagtggttagaagggttgctgaaaagctctctttgcttaggatttcgctcttgaagggttgctgcaaagctccctttgcctaggatttcactaagcttgtcaggtctatgtctataatctcttgtatgtatagaatgtgttgtttataggacgcaagtcctttaaatgttatacaactttcaacaacggatctcttggctctcgcatcgatgaagaacgcagcgaaatgcgataactaatgtgaattgcagaattcagtgaatcatcgagtc…
Armillaria_novae_zelandiae	Arm00010	Argentina	FJ660936	gaagatcattattgagacatgaatcgtagcattgagaactgttgctgacctgttaaagggtatgtgcacgttgtgagtgttgcgttttattcttttttccctgtgcacgtttgtagacttggttgttgagtggttagaagggttgctgaaaagctctctttgcttaggatttcgctcttgaagggttgctgcaaagctccctttgcctaggatttcactaagcttgtcaggtctatgtctataatctcttgtatgtatagaatgtgttgtttataggacgcaagtcctttaaatgttatacaactttcaacaacggatctcttggctctcgcatcgatgaagaacgcagcgaaatgcgataactaatgtgaattgcagaattcagtgaatcatcgagtc…
Armillaria_novae_zelandiae	Arm00013	Argentina	FJ660937	tagtganacatgaatcgtagcattgagaactgttgctgacctgttaaagggtatgtgcacgttgtgagtgttgcgttttattcttttttccctgtgcacgtttgtagacttggttgttgagtggttagaagggttgctgaaaagctctctttgcttaggatttcgctcttgaagggttgctgcaaagctccctttgcctaggatttcactaagcttgtcaggtctatgtctataatctcttgtatgtatagaatgtgttgtttataggacgcaagtcctttaaatgttatacaactttcaacaacggatctcttggctctcgcatcgatgaagaacgcagcgaaatgcgataactaatgtgaattgcagaattcagtgaatcatcgagtctttgaacgc…
Armillaria_montagnei	Arm00005	Argentina	FJ660939	cttgatcgtagcgttgagactgttgctgacctgttaaagggtatgtgcacgttctttgtgttgcgttttattgttttccccctgtgcacctttgtagacttggttaaggatgtcgctgttgagtggttagaagggttgctcttgagctccctttggtttcgaacggttgctttgttagcttcctttgatttcgaatggttgctttgttggctccctttgatttcgaacggttgctttgttagctccctttgaattgttttcactctgaagtggttagaaggggttgctctcgagctccctttctttgtctaccaagtctatgtctataatctcttgtatgtctagaatgtcttgtttattggatgcttgcgtcctttaaatgttatacaactttcaaca…
Armillaria_umbrinobrunnea_Lineage_III	Arm00030	Argentina	FJ660945	gaaggatcattattgaagcatgaatcgtagcattgagaactgttgctgacctgttaaagggtatgtgcacgttcaacgtgttggaattctattcttttccacctgtgcacctttgtagacttggttagctttcgctcttgagcggttagaagggttgctttctttgctccctttgtctaccaagtctatgtccatataatctcttgtatgtctagaatgtcttgtttatgggacgcaagtcctttaaattttatacaactttcaacaacggatctcttggctctcgcatcgatgaagaacgcagcgaaatgcgataactaatgtgaattgcagaattcagtgaatcatcgagtctttgaacgcaccttgcaccctttggtattccgaagggtatgcctg…
Armillaria_umbrinobrunnea_Lineage_III	Arm00029	Argentina	FJ660946	agatcatatgaagcatgaatcgtagcattgagaactgttgctgacctgttaaagggtatgtgcacgtttgacatgttggattctattcttttccacctgtgcacctttgtagacttggttagctttcgctcttgagcggttagaagggttgctttctttgctccctttgtctaccaagtctatgtccatataatctcttgtatgtctagaatgtcttgtttatgggatgcaagtcctttaaattttatacaactttcaacaacggatctcttggctctcgcatcgatgaagaacgcagcgaaatgcgataactaatgtgaattgcagaattcagtgaatcatcgagtctttgaacgcaccttgcaccctttggtattccgaagggtatgcctgtttgag…
Armillaria_umbrinobrunnea_Lineage_III	Arm00032	Argentina	FJ660947	agatcatatgaagcatgaatcgtagcattgagaactgttgctgacctgttaaagggtatgtgcacgtttgacgtgttggattctattcttttccacctgtgcacctttgtagacttggttagctttcgctcttgagcggttagaagggttgctttctttgctccctttgtctaccaagtctatgtccatataatctcttgtatgtctagaatgtcttgtttatgggatgcaagtcctttaaattttatacaactttcaacaacggatctcttggctctcgcatcgatgaagaacgcagcgaaatgcgataactaatgtgaattgcagaattcagtgaatcatcgagtctttgaacgcaccttgcaccctttggtattccgaagggtatgcctgtttgag…
Armillaria_sparrei	Arm00015	Argentina	FJ660948	ggaaggatcattattgaaacatgaatcgtagcattgagaactgttgctgacctgttaaagggtatgtgcacgttcgacgtgttgcgttctattcttccacctgtgcacctttgtagacttggttaactttcgctctcgagcggttagaagggttgctttcgagctccctttgtctaccaagtctatgtctatataatctcttgtatgtctagaatgtcttgtttatgggacgcaagtcctttaaatcttatacaactttcaacaacggatctcttggctctcgcatcgatgaagaacgcagcgaaatgcgataactaatgtgaattgcagaattcagtgaatcatcgagtctttgaacgcaccttgcgccctttggtattccgaagggcatgcctgttt…
Armillaria_sparrei	Arm00024	Argentina	FJ660949	gaaggatcattatgaaacatgaatcgtagcattgagaactgttgctgacctgttaaagggtatgtgcacgttcgacgtgttgcgttctattcttccacctgtgcacctttgtagacttggttaactttcgctctcgagcggttagaagggttgctttcgagctccctttgtctaccaagtttatgtctatataatctcttgtatgtctagaatgtcttgtttatgggacgcaagtcctttaaatcttatacaactttcaacaacggatctcttggctctcgcatcgatgaagaacgcagcgaaatgcgataactaatgtgaattgcagaattcagtgaatcatcgagtctttgaacgcaccttgcgccctttggtattccgaagggcatgcctgtttga…
Armillaria_sparrei	Arm00025	Argentina	FJ660950	atattgaaacatgaatcgtagcattgagaactgttgctgacctgttaaagggtatgtgcacgttcgacgtgttgcgttctattcttccacctgtgcacctttgtagacttggttaactttcgctctcgagcggttagaagggttgctttcgagctccctttgtctaccaagtttatgtctatataatctcttgtatgtctagaatgtcttgtttatgggacgcaagtcctttaaatcttatacaactttcaacaacggatctcttggctctcgcatcgatgatgaagaacgcagcgaaatgcgataactaatgtgaattgcagaattcagtgaatcatcgagtctttgaacgcaccttgcgccctttggtattccaaagggcatgcctgtttgagtgtc…
Armillaria_sparrei	Arm00027	Argentina	FJ660951	tcattattgaaacatgaatcgtagcattgagaactgttgctgacctgttaaagggtatgtgcacgttcgacgtgttgcgttctattcttccacctgtgcacctttgtagacttggttaactttcgctctcgagcggttagaagggttgctttcgagctccctttgtctaccaagtctatgtctatataatctcttgtatgtctagaatgtcttgtttatgggacgcaagtcctttaaatcttatacaactttcaacaacggatctcttggctctcgcatcgatgaagaacgcagcgaaatgcgataactaatgtgaattgcagaattcagtgaatcatcgagtctttgaacgcaccttgcgccctttggtattccgaagggcatgcctgtttgagtgtc…
Armillaria_sparrei	Arm00026	Argentina	FJ660952	gatcattattgaaacatgaatcgtagcattgagaactgttgctgacctgttaaagggtatgtgcacgttcgacgtgttgcgttctattcttccacctgtgcacctttgtagacttggttaactttcgctctcgagcggttagaagggttgctttcgagctccctttgtctaccaagtctatgtctatataatctcttgtatgtctagaatgtcttgtttatgggacgcaagtcctttaaatcttatacaactttcaacaacggatctcttggctctcgcatcgatgaagaacgcagcgaaatgcgataactaatgtgaattgcagaattcagtgaatcatcgagtctttgaacgcaccttgcgccctttggtattccgaagggcatgcctgtttgagtg…
Armillaria_umbrinobrunnea_Lineage_III	Arm00031	Argentina	FJ711596	agatcatattgaagcatgaatcgtagcattgagaactgttgctgacctgttaaagggtatgtgcacgtttgacatgttggattctattcttttccacctgtgcacctttgtagacttggttagctttcgctcttgagcggttagaagggttgctttctttgctccctttgtctaccaagtctatgtccatataatctcttgtatgtctagaatgtcttgtttatgggatgcaagtcctttaaattttatacaactttcaacaacggatctcttggctctcgcatcgatgaagaacgcagcgaaatgcgataactaatgtgaattgcagaattcagtgaatcatcgagtctttgaacgcaccttgcaccctttggtattccgaagggtatgcctgtttga…
Armillaria_umbrinobrunnea	Arm00028	Argentina	FJ711597	gtagcattgagaactgttgctgacctgttaaagggtatgtgcacgtttgacgtgttggattctattcttttccacctgtgcacctttgtagacttggttagctttcgctcttgagcggttagaagggttgctttctttgctccctttgtctaccaagtctatgtccatataatctcttgtatgtctagaatgtcttgtttatgggatgcaagtcctttaaattttatacaactttcaacaacggatctcttggctctcgcatcgatgaagaacgcagcgaaatgcgataactaatgtgaattgcagaattcagtgaatcatcgagtctttgaacgcaccttgcaccctttggtattccgaagggcatgcctgtttgagtgtcattaaattctcaacctc…
Armillaria_sparrei	Arm00017	Argentina	FJ711598	tgcggaaggatcattattgaaacatgaatcgtagcattgagaactgttgctgacctgttaaagggtatgtgcacgttcgacgtgttgtgttctattcttccacctgtgcacctttgtagacttggttaactttcgctctcgagcggttagaagggttgctttcgagctccctttgtctaccaagtctatgtctatataatctcttgtatgtctagaatgtcttgtttatgggacgcaagtcctttaaatcttatacaactttcaacaacggatctcttggctctcgcatcgatgaagaacgcagcgaaatgcgataactaatgtgaattgcagaattcagtgaatcatcgagtctttgaacgcaccttgcgccctttggtattccgaagggcatgcctg…
Armillaria_sparrei	Arm00022	Argentina	FJ711599	aggatcattattgaaacatgaatcgtagcattgagaactgttgctgacctgttaaagggtatgtgcacgttcgacgtgttgcgttctattcttccacctgtgcacctttgtagacttggttaactttcgctctcgagcggttagaagggttgctttcgagctccctttgtctaccaagtctatgtctatataatctcttgtatgtctagaatgtcttgtttatgggacgcaagtcctttaaatcttatacaactttcaacaacggatctcttggctctcgcatcgatgaagaacgcagcgaaatgcgataactaatgtgaattgcagaattcagtgaatcatcgagtctttgaacgcaccttgcgccctttggtattccgaagggcatgcctgtttgag…
Armillaria_sparrei	Arm00014	Argentina	FJ711600	atattgaaacatgaatcgtagcattgagaactgttgctgacctgttaaagggtatgtgcacgttcgacgtgttgcgttctattcttccacctgtgcacctttgtagacttggttaactttcgctctcgagcggttagaagggttgctttcgagctccctttgtctaccaagtctatgtctatataatctcttgtatgtctagaatgtcttgtttatgggacgcaagtcctttaaatcttatacaactttcaacaacggatctcttggctctcgcatcgatgaagaacgcagcgaaatgcgataactaatgtgaattgcagaattcagtgaatcatcgagtctttgaacgcaccttgcgccctttggtattccgaagggcatgcctgtttgagtgtcatt…
Armillaria_sparrei	Arm00020	Argentina	FJ711601	tattgaaacatgaatcgtagcattgagaactgttgctgacctgttaaagggtatgtgcacgttcgacgtgttgcgttctattcttccacctgtgcacctttgtagacttggttaactttcgctctcgagcggttagaagggttgctttcgagctccctttgtctaccaagtctatgtctatataatctcttgtatgtctagaatgtcttgtttatgggacgcaagtcctttaaatcttatacaactttcaacaacggatctcttggctctcgcatcgatgaagaacgcagcgaaatgcgataactaatgtgaattgcagaattcagtgaatcatcgagtctttgaacgcaccttgcgccctttggtattccgaagggcatgcctgtttgagtgtcatta…
Armillaria_sparrei	Arm00016	Argentina	FJ711602	atattgaaacatgaatcgtagcattgagaactgttgctgacctgttaaagggtatgtgcacgttcgacgtgttgcgttctattcttccacctgtgcacctttgtagacttggttagctttcgctctcgagcggttagaagggttgctttcgagctccctttgtctaccaagtctatgtctatataatctcttgtatgtctagaatgtcttgtttatgggacgcaagtcctttaaatcttatacaactttcaacaacggatctcttggctctcgcatcgatgaagaacgcagcgaaatgcgataactaatgtgaattgcagaattcagtgaatcatcgagtctttgaacgcaccttgcgccctttggtattccgaagggcatgcctgtttgagtgtcatt…
Armillaria_sparrei	Arm00023	Argentina	FJ711603	gatcatattgaaacatgaatcgtagcattgagaactgttgctgacctgttaaagggtatgtgcacgttcgacgtgttgcgttctattcttccacctgtgcacctttgtagacttggttaactttcgctctcgagcggttagaagggttgctttcgagctccctttgtctaccaagtctatgtctatataatctcttgtatgtctagaatgtcttgtttatgggacgcaagtcctttaaatcttatacaactttcaacaacggatctcttggctctcgcatcgatgaagaacgcagcgaaatgcgataactaatgtgaattgcagaattcagtgaatcatcgagtctttgaacgcaccttgcgccctttggtattccgaagggcatgcctgtttgagtgt…
Armillaria_sparrei	Arm00019	Argentina	FJ711604	tgaaacatgaatcgtagcattgagaactgttgctgacctgttaaagggtatgtgcacgttcgacgtgttgtgttctattcttccacctgtgcacctttgtagacttggttaactttcgctctcgagcggttagaagggttgctttcgagctccctttgtctaccaagtctatgtctatataatctcttgtatgtctagaatgtcttgtttatgggacgcaagtcctttaaatcttatacaactttcaacaacggatctcttggctctcgcatcgatgaagaacgcagcgaaatgcgataactaatgtgaattgcagaattcagtgaatcatcgagtctttgaacgcaccttgcgccctttggtattccgaagggcatgcctgtttgagtgtcattaaat…
Armillaria_sparrei	Arm00018	Argentina	FJ711605	gaagatcatattgaacaggaatcgtagcatgagactgtgctgacctgttaaaggggtatgtgcacgttcgacgtgtgcgttctattcttccacctgtgcacctttgtagacttggttaactttcgctctcgagcggttagaagggttgctttcgagctccctttgtctaccaagtctatgtctatataatctcttgtatgtctagaatgtcttgtttatgggacgcaagtcctttaaatcttatacaactttcaacaacggatctcttggctctcgcatcgatgaagaacgcagcgaaatgcgataactaatgtgaattgcagaattcagtgaatcatcgagtctttgaacgcaccttgcgccctttggtattccgaagggcatgcctgtttgagtgtc…
Armillaria_sparrei	Arm00021	Argentina	FJ711606	ttgagaatgttgctgacctgttaaagggtatgtgcacgttcgacgtgttgcgttttattgccacctgtgcacctttgtaggacttggttaactttcgctctcgagcggttagaagggttgctttcgagctccctttgtctaccaagtctatgtctatataatctcttgtatgtctagaatgtcttgtttatgggacgcaagtcctttaaatcttatacaactttcaacaacggatctcttggctctcgcatcgatgaagaacgcagcgaaatgcgataactaatgtgaattgcagaattcagtgaatcatcgagtctttgaacgcaccttgcgccctttggtattccgaagggcatgcctgtttgagtgtcattaaattctcaacctccccttttttta…
Armillaria_montagnei	Arm00006	Argentina	FJ711607	tgaagcttgaatcgtagcgttgagactgttgctgacctgttaaagggtatgtgcacgttctttgtgttgcgttttattgttttccccctgtgcacctttgtagacttggttaaggatgtcgctgttgagtggttagaagggttgctcttgagctccctttggtttcgaacggttgctttgttagcttcctttgatttcgaatggttgctttgttggctccctttgatttcgaacggttgctttgttagctccctttgaattgttttcactctgaagtggttagaaggggttgctctcgagctccctttctttgtctaccaagtctatgtctataatctcttgtatgtctagaatgtcttgtttattggatgcttgcgtcctttaaatgttatacaactt…
Armillaria_montagnei	Arm00004	Argentina	FJ711608	cgtagcgttgagactgttgctgacctgttaaagggtatgtgcacgttctttgtgttgcgttttattgttttccccctgtgcacctttgtagacttggttaaggatgtcgctgttgagtggttagaagggttgctcttgagctccctttggtttcgaacggttgctttgttagcttcctttgatttcgaatggttgctttgttagctccctttgatttcgaatggttgctttgttagctccctttgatttcgaacggttgctttgttagctccctttgaattgttttcactctgaagtggttagaaggggttgctctcgagctccctttctttgtctaccaagtctatgtctataatctcttgtatgtctagaatgtcttgtttattggatgcttgcgtc…
Armillaria_montagnei_Neotype	Arm00002	Argentina	FJ711609	tgaagcttgaatcgtagcgttgagaactgttgctgacctgttaaagggtatgtgcacgttcttgtgttgcgttttattgttttccccctgtgcacctttgtagacttggttaaggatgtcgctgttgagtggttagaagggttgctcttgagctccctttggtttcgaacggttgctttgttagcttcctttgatttcgaatggttgctttgttagctccctttgatttcgaacggttgctttgttagctccctttgaattgttttcactctgaagtggttagaaggggttgctctcgagctccctttctttgtctaccaagtctatgtctataatctcttgtatgtctagaatgtcttgtttattggatgcttgcgtcctttaaatgttatacaactt…
Armillaria_montagnei	Arm00003	Argentina	FJ711610	tgaagcttgaatcgtagcgttgagaactgttgctgacctgttaaaagggtatgtgcacgttctttgtgtgcgttttactgttttccccctgtgcacctttgtagacttggttaaggatgtcgctgttgagtggttagaagggttgctcttgagctccctttggtttcgaacggttgctttgatagcttcctttgatttcgaatggttgctttgttagctccctttgatttcgaacggttgctttgttagctccctttgaattgttttcactctgaagtggttagaaggggttgctctcgagctccctttctttgtctaccaagtctatgtctataatctcttgtatgtctagaatgtcttgtttattggatgcttgcgtcctttaaatgttatacaact…
Armillaria_montagnei	Arm00001	Argentina	FJ711611	cggaaggatcattattgaagcttgaatcgtagcgttgagaactgttgctgacctgttaaagggtatgtgcacgttctttgtgttgcgttttattgttttccccctgtgcacctttgtagacttggttaaggatgtcgctgttgagtggttagaagggttgctcttgagctccctttggtttcgaacggttgctttgttagcttcctttgatttcgaatggttgctttgttagctccctttgatttcgaacggttgctttgttagctccctttgaattgttttcactctgaagtggttagaaggggttgctctcgagctccctttctttgtctaccaagtctatgtctataatctcttgtatgtctagaatgtcttgtttattggatgcttgcgtccttt…
Armillaria_novae_zelandiae	Arm00011	Argentina	FJ711612	cggaaggatcattattgagacatgaatcgtagcattgagaactgttgctgacctgttaaagggtatgtgcacgttgtgagtgttgcgttttattcttttttccctgtgcacgtttgtagacttggttgttgagtggttagaagggttgctgaaaagctctctttgcttaggatttcgctcttgaagggttgctgcaaagctccctttgcctaggatttcactaagcttgtcaggtctatgtctataatctcttgtatgtatagaatgtgttgtttataggacgcaagtcctttaaatgttatacaactttcaacaacggatctcttggctctcgcatcgatgaagaacgcagcgaaatgcgataactaatgtgaattgcagaattcagtgaatcatcga…
[truncated: 173 more rows]

## Sheet: EF1a with Genbank nrs
Taxon	Bionumber	Country	tef-1a	Sequence
[truncated: 481 more rows]

## Sheet: LSU with GenBank nrs
Taxon	Bionumber	Country	LSU	Seqeunce
[truncated: 69 more rows]
